# Supplementary material for: Genetic basis of qualitative and quantitative resistance to powdery mildew in wheat: from consensus regions to candidate genes
Source: BMC Genomics. 2013 Aug 19;14:562. doi: 10.1186/1471-2164-14-562 (PMC3765315; doi:10.1186/1471-2164-14-562)
Supplement: Additional file 4 — The integrated map (in Excel format) with the markers for which a sequence is available and a putative function is annotated in public databases. The information given is for the functional markers positioned within the individual QTL and MQTL regarding the collinearity analysis and the correspondence with probe-sets of the wheat 61 K array. [file 1471-2164-14-562-S4.xls]

## Sheet: Foglio1
Additional File 3. The integrated map (in excel format) with the markers for which a sequence is available and a putative function is annotated in public databases. The information given is for the functional markers positioned within the individual QTL and MQTL regarding the collinearity analysis and the correspondence with probe-sets of the wheat 61K array. An asterisk mark Brachypodium and ric…
Chr	Locus name	Position (cM)	QTL/MQTL	Sequence	Clone Cerealdb	BLASTX	BLASTX	Putative function in wheat	B. distachyon best hit	E-value	B. distachyon bp start	B. distachyon bp end	Annotation	Rice best hit	E-value	Rice bp start	Rice bp end	Annotation	Probeset wheat 61k	E-value	Expression data
1A	Gli-A1	0
1A	wPt-5374	2.3
1A	wPt-3698	3.5
1A	wPt-4765	6.3
1A	XksuD14b	7.5
1A	wPt-2872	12.4
1A	wPt-7726	12.4
1A	wPt-9266	12.4
1A	wPt-9317	12.4
1A	wPt-1873	13.3
1A	wPt-2311	14.6
1A	XksuH9a	15.5
1A	wPt-8504	16.2
1A	wPt-5167	16.2
1A	wPt-7567	16.8
1A	Gli-A3	18.5
1A	Xcdo580	19.1
1A	XksuE18a	19.7
1A	wPt-2527	23.1
1A	wPt-7030	23.6
1A	wPt-8455	23.7
1A	wPt-4029	27.2
1A	XksuD14c	28.9
1A	wPt-7872	29.4
1A	wPt-2384	31.1
1A	Xbcd265a	32.9
1A	wPt-4886	35.2
1A	wPt-8770	37.6
1A	wPt-9752	38.5
1A	wPt-1167	38.5
1A	wPt-6290	38.6
1A	wPt-6122	38.7
1A	wPt-6358	40.1
1A	wPt-6709	41.6
1A	Glu-A3	41.6
1A	Xgdm33	41.9
1A	wPt-1862	45.1	MQTL (1)	TGCAGTAAAGTAAGATCTgCCACCCATGCTGGGAATCCAATACCTTTATAGGAGTTTATTTGTAAAACTCTAGTGCAACATGAGGTTTAAGAGCATCAAGCACATTCCTGTGCTGGTCCAGTTCTTCACTGCCATCATCGCTCCATTCAAGAGATAAATGTGTGAGTTTCTCTTTATTTCCAAGACTGCATGCTCTAGCGTCTTGTTCAGTTACATACTGAAGACCAGCAAGTTTTAATTCACCACCAAGATTTAAATCCCTTAGTTCTCCAATAGTACTGCAATCAGGACTAGAACCCACCACAAAGTATGTTAGGGTCTGCA	>lcl|contig23621 length=3491 numreads=133 CGCGGCCGAGTGCGCCTATTCCACTAGTAACCACTAATAGAGTTCAGACTAAAGGAAGATAATCACAGTTTACTAGGAAC AAAGCCAAGACAGGGATGGAAGCAAGGTTAAGACAGGTTGTAATAGGGGTCGCACACTGGCAGAAATATCTGGGAAAATG TCTACGATGCTTCAGATATTTCTTGTTCCAAATCCACAGCGAGACATGACAATATGAACTATACTTAGGCCCAAATCTTT TGGCATAAGCGGCCCCCTCCCAACTTGTTTTAGAAGCCGCCTTCCATATTCGTTGAGGCTTCTAAGGTAGCTAACCTGTT GCTTCTAAAATAAGCTGGAGAGAGGGCAGCTTA…	>gb|EEC72981.1| hypothetical protein OsI_06884 [Oryza sativa Indica Group] Length=890 Score = 111 bits (277), Expect = 4e-23	>gb|EEC72981.1| hypothetical protein OsI_06884 [Oryza sativa Indica Group] Length=890 Score = 111 bits (277), Expect = 4e-23	NBS-LRR	Bradi4g05870	1.9e-29	4863523	4868541	NBS LRR	Os10g04060 (Os10g0130600)	8.9e-26	1871009	1875535	powdery mildew resistance protein PM3b
1A	wPt-5707	46.7
1A	wPt-3983	46.8
1A	Pm3g	47.2102	MQTL (1)
1A	Xpsp2999	47.2102
1A	wPt-8072	48	MQTL (1)	ngcAGCCaTcGgCCATTcTCCAgcCCTTCCCTAaCCATAcGTTTATncctAGTGcGAGTGTcAacCAAAGCGTGGATCATGGGTGCAATGTCCTTTATcgCAAAGCCATGAATCCACCGATCCCGCCAGAAGAGAACCTTAGTGCCCTCGCCCACCTCAATCTTGACCAGGCTATCAAACACAGCTCAGGCATCCTCATCCTCTATCATGCGCAGACCCTGCCAAGGTCTCGCTGAGTCCGTGCGTTTCAACCATTCCCAACGAACCCTAAGTGCTAGCCCCTGCAACTTAAGGTTCTTGATGCCGAGCCCTCCAAAGCACGTGGGCTTGCAGACTGCATTCCAAGCTACCATGCAATTTCCACCCGAGACCTGATCCTTCCCCGCCCAGAAGAATGCT…	>lcl|contig38915 length=3099 numreads=628 GTACTATGAACCTCATGGTAGCTTTCCACAAAAGCTACAACTTCGCCATACAATCCTGTGCATCTATCTGGGGCCATTTT GGACGTCCACAAATACCTAATAATGTACCACATGGTGGAAGGAGGGAACGTGGCTTTACACGTCCCTGGGGTGCACTTCC GCTCAAACACCTTCTTGGACTCAACAGTGCGATGGCGTGTGCCGTCTTTGGGTGGCCGGCCATCCCTTACACAGCAGCCC GAGGGTCTTGTCGCAGCACTGATGTTCAAGAGGCAGGGCTCGTGCAACATCCTCCCATCGACGCCACCACCGGTCTTGGA TCAGCAGTGTTGTCTTGTCCTGGAGGTCATTAA…	>gb|EAZ22996.1| hypothetical protein OsJ_06691 [Oryza sativa Japonica Group] Length=476 Score = 208 bits (529), Expect = 7e-52	>gb|EAZ22996.1| hypothetical protein OsJ_06691 [Oryza sativa Japonica Group] Length=476 Score = 208 bits (529), Expect = 7e-52	TE-related sequence	Bradi2g26540	2.9e-39	25183773	25187125	Reverse transcriptase	Os02g27120	6.8e-54	15950826	15952256	Reverse transcriptase
1A	wPt-9423	48.1
1A	Xgwm136	48.3
1A	Pm3a	49.5568	QPm.osu-1A/Qpm_seed_sugg/QpmFR
1A	Xbcd808a	50.1
1A	wPt-3870	50.7
1A	Pm3e	52.1163	Qpmfr/Qpm_seed_sugg
1A	Mlar	53.4091	Qpmfr/Qpm_seed_sugg
1A	Xcdo1160	53.6	Qpmfr/Qpm_seed_sugg	ggcacgaggaactaacttttattattcgagaagaaacggagacgactcac tcgatccaaccccaacagggggctctctctacctgacacagcagctcaca ggttcaaacagctagtcgcacgcatacattacagtccatgaattgtccac ccatcaaaaaacaactcttcagacccgaatctaggcagactgccggagct ccggacgcacgaagtcagcatcggccgtcaccgagatgtcgacggtgggc ctcagctcggcgc	-	>gb|ACR37026.1| unknown [Zea mays] Length=38 Score = 50.8 bits (120), Expect = 5e-07	>gb|ACR37026.1| unknown [Zea mays] Length=38 Score = 50.8 bits (120), Expect = 5e-07	ketol-acid reductoisomerase, chloroplastic-like	Bradi2g15790	8.2e-8 184-261	13957069	13960972	Acetohydroxy acid isomeroreductase	Os01g46380 (Os01g0652600)	2.1e-6	26392164	26396348	Acetohydroxy acid isomeroreductase
1A	Xcdo426	54.2
1A	Xbarc263	54.3
1A	wPt-2150	54.5
1A	Xcfa2226	54.7
1A	Xcfd15	55.2
1A	Xgwm33a	56.3
1A	Xabc156a	56.5	MQTL (2)	ctttttttttacgggatcaaagctgaggcgccatgtatatttcggatcgg aggcatgaggaaggacacactggtcgaacgctacacgcagggcatacaga actaacgaacacgacggcggttttattttattcagcgcgcgcgcatgcag cggctactgatgatacgatggcgatggtgatggtgcttggttggtgttgc ttgtcctcctctcatcctcgtgctcgcctctgccggccgg	-	>gb|AAB19699.1| B22EL8 [Hordeum vulgare] prf||1718305A B22E protein Length=115 Score = 64.3 bits (155), Expect = 1e-11	>gb|AAB19699.1| B22EL8 [Hordeum vulgare] prf||1718305A B22E protein Length=115 Score = 64.3 bits (155), Expect = 1e-11	unknown	-	-	-	-	-	-	-	-	-	-
1A	Xpsp3151	56.5705
1A	Xwmc818a	57.4
1A	wPt-9757	58.2
1A	Xwmc33a	59.7
1A	Xwmc336a	60.6
1A	Xgwm264	62.1
1A	wPt-9429	63.6
1A	Xwmc95a	63.8
1A	wPt-0164	64.5
1A	Xgdm136a	64.8
1A	Xbcd98	64.9	Qpm_seed_sugg	tgttgcagagatgaccgggccagtgaatttcgcaaaagtgtggagtactg gcagcaagataagtggactggccagttccctgttaagtggcacatagtga aggatgttccaaataatctcttccgccatataattcttgagaacaatgag aacaagcctgtaaccaacagccgggatacacaggaggtgaaactggaaca aggactggagatgctgaaaatcttcaaggaccatgaggatgatgtgtcaa tccttgatgactttgacttctacgaggatcgtgagaaagccctattggag aataaggcaaggctgcatcag	>lcl|contig737133 length=1172 numreads=24 AGCCCGGTTAGGATACCTGGCTTTCACCCAGGCGACCCGGGTTCAAATCCCGGCAATGGAGACCTTTTTTTTCCTTTTTT TTAAACTACTGTAGCATACTGCGTTATTTTGAATATACCGAAAGTTTAGCCATGCTAGCTACACAAAAACACAAGTTCAA CTTGCCTTTTATACGAGAAAAAACTTCGCTGATTTCTATAAATGTAGACACTTCAGCCGACCAAGATAATCGTTTGCCCC TCCAACTGAATTCAATGGCTATCTTGGGCAAAAACAGTTTCTCATGACATGTGTCACAGCCTCAGCAGCGACAGCAGGAC ATCACACCGAGGTTACAGTAGAAGGCTAGAGCA…	>gb|EAZ07969.1| hypothetical protein OsI_30225 [Oryza sativa Indica Group] Length=210 Score = 198 bits (503), Expect = 5e-62	>gb|EAZ07969.1| hypothetical protein OsI_30225 [Oryza sativa Indica Group] Length=210 Score = 198 bits (503), Expect = 5e-62	YT521-B-like domain; pfam04146	Bradi3g42640	1.4e-53	44127896	44132987	nuclear hormone receptor binding	Os08g44200 (Os08g0556000)	2.9e-51	27825032	27830316	YT521-B-like family	Ta.7012.1.S1_at	Score = 515 bits (260), Expect = e-146
1A	wPt-3904	65.9	Qpm_seed_sugg	tgcagcgncagcntcntctgcggagggtgncagaaggcgtantccgagccccntcctcctcgctgatttcttctcttcagcaactctcttcttttGgCTCTACATAAATAATAggacaACAAGTGGATAAGAATCCTGACAGTTAGACAACTTACTGATGAAAAATTATACAAAGGAATTCACTAGATGACCCTAAGGCGGTAGCGGAGGGTTCTGTTCGGGGAATAATCATCAGAATGACGGCTATCAGAGAGGCGTTGAAGCCGAACTAAAACAGGCTCCTCTTCTTTCTTCTTCCGAATATCCTCTCCCTGGTGTTCAAGCTTATACATGGGATCCGCAAGCTTGTCTCTTTCTGAAGCAAGTACAATAAACCATCAGGCATTTGAATCACAAGGA…	-		-	unknown	Bradi3g10690	2.1e-54	8898854	8904276	C2C2-type Zn-finger protein	Os02g21880 (Os02g0324300)	2.6e-50	13006952	13013160	C2C2-type Zn-finger protein	Ta.5602.3.S1_a_at	Score = 571 bits (288), Expect = e-162
1A	Xwmc24	67.5
1A	Xbarc83a	67.5
1A	XksuG9a	68.3
1A	Xgwm357	69.3
1A	Xbarc119a	70.2
1A	wPt-2436	70.4
1A	wPt-2251	70.6		tgCAGGGAgcCcTTTGTTTCAGTGATcTATTCCAnaTCCTTTCAGTGGTAAGTnGGTAAGTTTATTCAGTATATGGATTTTgTcTCAGCCATCATTTATTTCACTgTCTGTCTCTATATACTGCATTTCTGTTnGGCTGCGTGCTCTGTTTCTAGAGCGGAGCAGTAGcTACTCCACTGCACTTTTCTTTGTGTAGCAGCAGAAGCAAATTAACATATTCCACTTCTGTACAAAGGGCAGCAGCAACATATTAaCATTATAATCTATTTTGTATGATGTATCAACAGATTAACATTATAATCCTAACTACACCAACCCACCTTGTATCAGTCTCAGAATATGGCCAGCATGCCTCCTCTCTCTTTAAGAACTAGTCACTTAACTCTGAATCACTTAGCA…	-		-	unknown
1A	Xgwm666c	72.8
1A	Xabg373	72.9
1A	Xbcd1072	72.9		aaggatgcactagctgcgttgaaccaagaagtgatgcagcttggtcagtc cctctaccagcagcagggatctggccctacccctggagctggagctgacg gcactgctgactccgctggcccatctgagaagacaggcgatggtggtgac gttatagacgctgattttactgatagcaattgaatagaactgtaggttag gacatggtgcaacaagtgagtatgattttgttcaacaggattgcctagta tacgaattgggaccttgtctcctgtcagtgtatcggagctcgtgatgttg gaggtttggagagttctcggcc	-	>dbj|BAJ88928.1| predicted protein [Hordeum vulgare subsp. vulgare] Length=288 Score = 51.6 bits (122), Expect = 5e-06	>dbj|BAJ88928.1| predicted protein [Hordeum vulgare subsp. vulgare] Length=288 Score = 51.6 bits (122), Expect = 5e-06	heat shock protein 70 [Triticum aestivum]
1A	Xbcd368	72.9
1A	Xpsr161	72.9
1A	Xgwm108a	72.9
1A	Xgwm164	72.9
1A	Xcfd59a	73.2
1A	Xbarc148a	73.2
1A	Xcdo105	73.3		agtaattgttcatctggcaagatatttacatggggtgatggtgataaagg tcgtttaggacatggtgacaaagattcaagactagttccaacatgtgtag cttcattggttgagcctaacttttgccaagtagcttgtggtcattgcttc acggtggcactaacaacctctgggcatgtatatacaatgggaagttctgt ctatggtcagcttggaaa	-	>ref|XP_003568548.1| UniGene info linked to XP_003568548.1Gene info linked to XP_003568548.1 PREDICTED: uncharacterized protein LOC100838586 [Brachypodium distachyon] Length=1090 Score = 157 bits (396), Expect = 9e-43	>ref|XP_003568548.1| UniGene info linked to XP_003568548.1Gene info linked to XP_003568548.1 PREDICTED: uncharacterized protein LOC100838586 [Brachypodium distachyon] Length=1090 Score = 157 bits (396), Expect = 9e-43	putative ZR1 protein; Regulator of chromosome condensation (RCC1) repeat; FYVE zinc finger
1A	Xwmc120	73.3
1A	Xwmc84	73.3
1A	Xbarc28	73.9
1A	Xwmc744a	73.9
1A	Xcfd30a	73.9
1A	Xgwm135	74
1A	Xwmc278	74
1A	Xwmc630c	74
1A	Xwmc611	74
1A	Xwmc826	74
1A	Xwmc469	75.2
1A	wPt-6074	75.6
1A	Xwmc183	76.4
1A	Xbarc240	76.4
1A	Xcfd22	76.4
1A	Xwmc550	76.9264
1A	wPt-1011	78.1
1A	Glu-A1	78.7
1A	XksuD49	78.7
1A	Xmwg632	80.3
1A	wPt-0527	80.4
1A	Xwmc304	80.5
1A	Xwmc312	81.1
1A	Xwmc93	81.1
1A	Xcfa2129	81.7
1A	wPt-2976	83
1A	wPt-5274	83
1A	wPt-8644	83
1A	wPt-2406	83
1A	wPt-4709	83
1A	wPt-6754	83
1A	wPt-4658	83.3
1A	wPt-6005	83.3
1A	wPt-5577	83.7
1A	wPt-0432	84		TGCAGTATTTGAATCTAAAAATGACACATCTCAGATTGCTGCCAGATGATTTGACCAAACTCCGGTATTTAAATCTATCTGGACTGCCAGACCATACCGTTGACTCCTTTGACAGCCTCATCAACCATATATCCATTAATCTTTCCAATATAGAGCATTTGGATTTGTCTTACAATGAGAATATTACAAGTATACCTGAAAGTATTTGTAGCATGAGAAAGTTGCATAAGTTGGACCTCTCCGTATGCCGAAATCTTAGGCACCTACcagAAagnAnATATAAAACTGGTAGTCTGAACTACATTTATTTAAATGGCTCTGGTCTTATTTCCagaATACCTCAnCnnGgTGGCAATACATTATCATTACCACACTTnGnGGnGnGnGCAGCTGCTGATG…	>lcl|contig53297 length=2852 numreads=58 AACCTCACAATCAGCACGACTAACGGATGAGTTGTGTTGGACTATCATAAAGAAAAAGAGTGGATTCGAATCAACAGATG ACCAAGAAGAGTTGCAGCACATAGGGAAGACATTGCGAATAAGTGTGGAGGAGTGGCTTTAGCAGCCCAATCACTTGGAC ACATGTTGCATTCGCTCAATTCTGATGAATGGGAGTCGGTGAGAAACAGTGATTTCTGGAATTTATCTGATCCGGAAGAT ACAAATTTTACCCATGCACTTGCATCCTTGAAGTTAAGCTATAGTGTTATGCCTTTGTATTTGAAGATATGTTTTGCCTA TTGTGCAATTTTCCCAAAAGGTTACAAGATTGTT…	>gb|ACM17543.1| NBS-LRR disease resistance protein family-3 [Oryza brachyantha] Length=1425 Score = 85.9 bits (211), Expect = 2e-15; CL: Score = 146 bits (369), Expect(3) = 7e-55	>gb|ACM17543.1| NBS-LRR disease resistance protein family-3 [Oryza brachyantha] Length=1425 Score = 85.9 bits (211), Expect = 2e-15; CL: Score = 146 bits (369), Expect(3) = 7e-55	NBS-LRR
1A	Xbcd265b	87.9		gagacattaggttcagacagaccaatatgttcttacaacacaacaggttg taaaacaaacaccacaaagcaaacattcaaacagacagataacagataaa gccgcttgggcagatcataggatagcagtagtacgccttgggaaagcacc aggaggcaggctctagtactcatcaccctcgtcaccatcctcaccatcgt cgaactcagcaccaacttcttcatagtccttctccaaggcagcaaggtcc tcacgggcctcagagaactctccctcctccataccctcaccc	-	>gb|ABW24374.1| alpha-tubulin [Riftia pachyptila] Length=43 Score = 49.7 bits (117), Expect = 2e-06	>gb|ABW24374.1| alpha-tubulin [Riftia pachyptila] Length=43 Score = 49.7 bits (117), Expect = 2e-06	alpha-tubulin
1A	Xbcd808b	87.9		caccatcaagaccaagcgcactatccagtttgttgactggtgcccactgg cttcaagtgcggtatcaactaccagccacctggtgtcgtcccagggggcg accttgccaaggtccagagggctgtgtgcatgatctccaactccaccagt gttgttgaggtcttctcccgcatcgaccacaagtttgacctgatgtacgc caagcgtgcctttgtccactggtatgtgggtgagggtatggaggagggag agttctctgaggcccgtgaggaccttgctgccctggagaaggactatgaa gaagttggtgctgagttcgacgatggtgaggatggtgacgagggtgatga gtactagagcctgcctcctggtgctttcccaaggcgtactac…	-	>gb|AAP34367.1| alpha-tubulin [Gossypium barbadense] Length=108 Score = 174 bits (441), Expect = 2e-53	>gb|AAP34367.1| alpha-tubulin [Gossypium barbadense] Length=108 Score = 174 bits (441), Expect = 2e-53	alpha-tubulin
1A	wPt-8016	90.8
1A	Xgwm497	90.8
1A	Xdupw38	92
1A	Xwmc673	92
1A	Xwmc51	93.2
1A	Xwmc716	93.8
1A	wPt-0258	95
1A	wPt-0128	95.3
1A	XksuG34c	95.4
1A	XksuH9b	95.6
1A	wPt-5316	96.7
1A	Xwmc59	98.1
1A	Xwmc254	98.1
1A	wPt-2847	98.9
1A	Xbarc213	101.2
1A	wPt-2927	101.5
1A	wPt-1078	101.5
1A	Xbarc158	102.2
1A	Xbarc17	102.5
1A	Xbarc145a	103
1A	Xcfa2219	107.2
1A	Xgwm99	108.3
1B	wPt-0308	0.0	QPm_sugg	TGCAGACCGTTCCGATcgcgagGAGAgGcacgGGTGTTCTGACCGTGGCGAGCGATGGTGATGGAAGCGGCGGGGAGGTCGTTGTGGTTGCTACGGCTTATAAGGTAAAGTAGGTATGTTGACTCGGCCATCAATGAAACTTGTCCCCAAATTTATAAATACACGATGTTGCCTTCTATCAGTAgCTTTGCGCTGCATACTGTGAAAATTCATGCCATTTTGTTAATCTTAGTGAGATGCCAAGCAGTCGCAGAGTTTTCTGGATGAGTTATCATGAGTTATCTGGATGATAGACGTTTGCTACTTTTTAGTTCTGGCTACCGTAATTGGTTATGACCATCATGACTAAACATCACCTTGACAAAATTCTGCTCCACATTATCAGTTGATTACCAGCTG…	>lcl|contig344292 length=1595 numreads=31 TCTTAACTAAAAGCTACTAATTACAAAGCAGCCAGCCAAGCATTGTGGAGAAAATCAAAACTCATTTCACAGTTCCCCAA ATTGGTTCACGAAATATAAATATGTGGATAAAAGTTGCAAGAGATCCTAGCTACAAAAGCTTTATGCCCGAATTTTGTGG AACACTGAAGACACTGTCTTGAGTCTAATTAATTGAATCATACTAAAGATTAAAAGTTTATAATCATAAAGTTTGTCATA CACAAGAATAATTTAAAAACAAATGAAGTGGGGTCTTGCAGATACTCCATACAATCATTCAAAATGGACAATGGAGGAAG ATGACATACCAGATCTGACCAACGATTAGGATC…	CL: >dbj|BAK03364.1| predicted protein [Hordeum vulgare subsp. vulgare] Length=940 Score = 186 bits (471), Expect = 1e-44	CL: >dbj|BAK03364.1| predicted protein [Hordeum vulgare subsp. vulgare] Length=940 Score = 186 bits (471), Expect = 1e-44	Vacuolar sorting protein 39	Bradi2g39840*	1.8e-43	39886253	39893325	Vacuolar sorting protein 39	Os05g01360* (Os05g0104100)		218992	226339	Vacuolar sorting protein 39
1B	wPt-304810	1.6
1B	TC69046	4.6	QPm_sugg	GTAGGGTTTGCTCGATTGGCTCGGCGGCGCTCTAGGGTTTGCTCGATTGGCTCGGCGGCGGCGGCTGGCGATTGGCGATG GCATCTGTAGAGGAGTTGGAGGAGGAGGAGGAGGAGGAGGTGGAGGACGTCGAGCCTTTATTGTACGACCGGGCGAAGTG GGTGGCCTGGGCGGTGGAGGAGAAGGAGTGGTCCCGGCGGGAGGAAGAGGAGAAGGCTCGGAAGCGGGAGGAGAACCGGC GGAGAAGCGAGGCACACGACAAGGTCATGGACTCCATCATCGAGCACGATCCCAAGGTGGGGCGCGACGTCTACACCCGG TTTTTCCTCAGGGACTTCTCCGTCTTCAACATCGACGAGGAGTCGTCTGTCCCTCCAATGCGATACACTGATAGT…	-		>ref|XP_003566710.1| Gene info linked to XP_003566710.1 PREDICTED: uncharacterized protein LOC100821393 [Brachypodium distachyon] Length=422 Score = 154 bits (389), Expect(3) = 5e-69	unknown	Bradi2g09220	1.7e-46	7498197	7499177	-	Os04g54759 (Os04g0640300)	5.9e-42	32556873	32565405	-	Ta.9415.2.A1_a_at	Score = 1098 bits (554), Expect = 0.0
1B	Xcfd15b	6.6
1B	rPt-8399	9.9
1B	wPt-3477	11.3
1B	XksuG9b	11.6
1B	wPt-8627	13.8
1B	Xgwm835	14.0
1B	wPt-2988	14.0
1B	Xwmc49	14.6
1B	wPt-8949	14.6
1B	wPt-8267	14.8
1B	wPt-1912	15.0	MQTL (3)	TGCAGCTGGGACTCCTTGCCAGGCAACATGGAGCACCTGACGTTGCTCAAGAAACTGAAAATCATGGGATGCGAGAATATCCGGTCTCTTCCAACACTGCCCGAGTCTATTCAGGTTTTGCATCTTGAATTCTGCAACCATGAGTTGATGAAGTCTTGTAAAACAGCCGGACATCCAAACTGGCAAAAGATTAAGCACATCCCGAGGAAAACATTTTTGGTGATCCAACAAGTAAGAATGTAATCCCTTTTGCTGCCTTGTTTTGCCATTTTGTACGTGTGAACATTGCCTCTTGTGTGTATAATGGACGGTCTGGTACTAACTCGGCTTATTTTAGTTAATCCATTTGCTACTGGTTGACGTTTCAgAGAGGCAGTGAAGGACGTCTGATGGTCTTGA…	>lcl|contig446685 length=1450 numreads=58 GCGACCAGATGATTACTCTGAAGAATGCTTTGCAATTCATGATCTGCTGCATGATTTATTAGCCAAGGTTGCTGGAAGTG ATTGCTTCAGAATTGAGAACACATGGAGCCACATAGGAGAAGGCTGGAAGGGAGAAGTCCCTCGAGATGTCCGCCATCTT TTTGTTCAGAATTATGATGGGGAATTGATTACCAAGAAGATCCTTGCATTGGAAAATTTACGCACCCTCATCATCTATGT TGTTGGAGGTACACCAGTCGAGGAAAAAGTCATTGAGAGTATATGCAAGAGGCTGCCGAAATTGCGGGTACTAGCCATTG CTTTCACCAAGAAACATTTTGGAATGAGGAAAT…	>gb|AAM69850.1| NBS-LRR class RGA [Aegilops tauschii] Length=795 Score = 119 bits (298), Expect = 2e-25; CL: Score = 480 bits (1236), Expect = 2e-133	>gb|AAM69850.1| NBS-LRR class RGA [Aegilops tauschii] Length=795 Score = 119 bits (298), Expect = 2e-25; CL: Score = 480 bits (1236), Expect = 2e-133	NBS-LRR	Bradi4g09957	8.7e-23	9420216	9424179	NBS LRR	Os11g44580 (Os11g0668100)	1.7e-17	26953151	26955595	NBS LRR
1B	wPt-1328	15.1
1B	wPt-7094	15.4	MQTL (3)	anccagTGCAGGGTTAGCTTAAATTTGTaCangATCAATACGTGACTAGTGCAGGTCATAAcanGcaTGAGATAAATAAATAAATAAAAcGTGTGGATGCATGCATCAGTACGTGAGGCGGTCATTAGTCATTGnGTATAGTGTATATACAcGTAGGTGCACAnGCAATTATGAAAAGTAGACATGCATAACCTGTACTCGGGAAATTCCTTCAAAAcTAATAAAAAAAAACTTCCTGATTATATAGTATTGCCAAAAACCAATCAAACACAAACTATGaCCATGGAAATTGAGACAAAGCGATGCATCAGTCAAGCCTCACTCCGATCATCCGCCGCCTCGTTCTCACCGCCGcTACTCATCGGTGGGCGATGCGCTCGGTTCAGCGATCATGTGGCA…	>lcl|contig813088 length=1120 numreads=28 GGTGTTCGAGAGCTTTTTTTTGGACCGGTGAGGATTTCATACCGTGTCAAAGTTTTACATTATGGGGCCATTTCCAAAGG GTAGCCCATGAATTTAGGTGCTCTCGAGCATGTTTTGGACTGACGAGGTTTTTCGCCATGTTTCAAAGTTTCACCTTTGT GCCCGATTTCTAAAGGGTATAGACCACATATTTCAGTGCTCCGAAGCATTTTTTGGACTGGCAAAGATTTTTGTCCCATT TAAAAAAAATCGTTTTTGAACCCGTGCGAATTTTCATTCACATTCGAATAGACACACTTTTGGGTCATTTCCAAAGGCTC TAGCCTTCAGATTTTGGTGTTTTAGGGCATTTT…	n	-	unknown	-	-	-	-	-	-	-	-	-	-
1B	wPt-4107	16.1	MQTL (3)	TGCAgCACCaaTagTCACaTgAgTgATCTCaTCgTcnGAgCccgCagcacnGGCaGTCACCAgATCAGGCTTACCTGAgGCCACaGCACCgGTaGTCACCGAAACAGTCTCaTCGTCaGAGCTGGTAGCACTAGTATTCACTGGATCGGGCTCcaCngaggCTGCAACACCGGTACTCACAAGAACAGTCTCATTGTCAGTGGCAGTAGCACCGGTAGTCATTGGATCAGGCTCGCCTGAGGCCGCAGCACCGGCAGGTACCCGAACGGTCTCATAGGCCACAACACCTATaGTTATTGGATAGGGCTCACCATCAGAGGCCGGAATATCTATAGTCACTTGAACGGGCTCGTCTGAGACTGCATCACTTATATTCACCGGAATAGTCTCCTGTGGCGT…	>lcl|contig349247 length=1593 numreads=22 CTTCAGATTTTCAATCTTTTATCTGTGGAACGAAGAGTCTAAGTTAAGTTATGTTTCATATTCATTTTTCTCGTGACGAG TGCTTACAAATAAGATTCATTTTTAATTATTTTTATGTTTTTTAAAATATGTTAAGTTTAACTTTCAAAAGTTAGTACAA GCGACCGGTACAGTCATTACTTTTGTCCCTATGTCCGACAAAAAAAGACCGCTTAAAGTTTTATCTGTGAAACTTGGTAG AAGCAAGCAAAAAAAATCAGAACATTCACATGCAAAATCGTAAATTTCAAAACTTAAAACTTATTATGCCCTCGTGCGGG ATCTAACTACTTTGCGGATCACGAGGCAATCAG…	CL:>gb|ADK32523.1| wheat leaf rust resistance Lr21 [Triticum aestivum] Length=1067 Score = 84.7 bits (208), Expect = 2e-14 ma coincide in parte con dart	CL:>gb|ADK32523.1| wheat leaf rust resistance Lr21 [Triticum aestivum] Length=1067 Score = 84.7 bits (208), Expect = 2e-14 ma coincide in parte con dart	NBS-LRR	Bradi2g16570	1.43e-2	14574459	14575435	Fasciclin domain	Os11g45620* (Os11g0682501)	1.2e-7	27603341	27609143	rust-resistance protein Lr21
1B	Xgwm24	16.3
1B	wPt-1560	16.5	MQTL (3)	cnagtgcagantntcacccagnttagcctnncatttagtagactcagaggacatatcCcTGCGTCTCTGGGCAACCTAACAATGTTAACTAATcTTCTCATTCACCAAACAATGTTATCAGGTCCAATTCCTGAGGAGATnGGAAGGCTTGTCAACCTACAAACTCTACAACTAAGCAACAGCACATTAACCGACATGATACCAAAAACCCTTGGAAATCTGAGCCAACTAGATACTTTGCGCCTATTTGGTAACCAATTTTCAGGGCCTATACCCCAGGAGCAGGCTAGTCAATTTGCAAAGTCTTCAGCTTGGTATTAATGATTTTTCAGGTCCAATTCCAATCTCCATAACCAATCTCACAAAGCTGAACCATCTTTTTCTATTTGACAATCAAAT…	>lcl|contig12695 length=4020 numreads=76 AACCCGTGATCATATTATGTGATAGATGCATGTAGTACTGTTAGCTGGGTACATCCACCTAGATTTGGTGAGATTTGCCC AAAGAATCTGTTCGATGCTAAGCTCATCTTTATGAGTTGTGGATACCCACCAAAAATCCCGAGAGAGATCTCCTGTTAGT TGATTCGACTCAAGGTCAATTCGAACCAAACTGGTACATGTCTTTAAACTCCTAGGAATGGGGCCATTGAACATATTGGA AAAGACACTGAGAGTTTGAAGTCTGCCACCTAAACATATATTTTCTGGTAAAGGTCCTGAGAGTGAGTTGTTAGACAACG CAAGATGAACAAGGTTTATTAGATCTCCAAATTC…	>ref|XP_002450353.1| Gene info linked to XP_002450353.1 hypothetical protein SORBIDRAFT_05g004115 [Sorghum bicolor] Length=1032 Score = 124 bits (310), Expect(2) = 1e-49	>ref|XP_002450353.1| Gene info linked to XP_002450353.1 hypothetical protein SORBIDRAFT_05g004115 [Sorghum bicolor] Length=1032 Score = 124 bits (310), Expect(2) = 1e-49	LRR Protein kinase domain	Bradi3g28380	7.6e-74	29713444	29717902	leucine-rich repeat protein kinase	Os10g03050	1.0e-33	1265285	1266469	leucine-rich repeat protein kinase
1B	wPt-2052	16.5
1B	Xgwm608a	17.0
1B	Xgwm550	17.2
1B	Xwmc818b	17.5
1B	Xbarc128a	17.6
1B	Xgwm374a	17.6
1B	wPt-3465	17.9
1B	wPt-0359	17.9
1B	TC87195	18.1	MQTL (3)	CAAAGCCAAGCACCACTAGTTAACACCAATCCACAATGAAGACCTTCCTCGTCTTTGCCCTCCTCGCTCTTGCGGCGGCA AGTGCCGTTGCGCAAATTTCACAGCAACAACAACCACCACCATTTTCGCAGCAACAACAACCACCATTTTCACAGCAACA ACAACCACCATTTTCGCAGCAACAACAATCACCATTTTCGCAACAACAACAACAACCACCATTTTCGCAGCAACAACAAC CACCATTTTCACAACAACCACTAATTTCACAGCAGCAACAACTACCATTTTCACAGCAACAACAACCACAATTTTCACAG CAACAGCAGCCACCATATTCGCAACAACAACAGCCACCATATTCGCAGCAACAACAACCACCATTTTCGCAGCAA…	-	>emb|CCF23067.1| LMW-i glutenin subunit [Triticum durum] Length=388 Score = 196 bits (498), Expect = 2e-54	>emb|CCF23067.1| LMW-i glutenin subunit [Triticum durum] Length=388 Score = 196 bits (498), Expect = 2e-54	LMW-i glutenin subunit	Bradi3g17070	7.7e-11	15197465	15198520	Protease inhibitor/seed storage/LTP family	Os12g16890 (Os12g0269200)	1.1e-06	9688985	9689714	Protease inhibitor/seed storage/LTP family	Ta.24969.1.S1_s_at	Score = 724 bits (365), Expect = 0.0
1B	wPt-4366	18.5
1B	wPt-6592	18.6	MQTL (3)	TGCAGGAGTCGCGAAacnNcaaAAGAgagnagaCATGCGGTTGCAGAGCTAACAGAAAACCATGAATCATCAGACATAACAGTGTCTAAAAACCAAATTTCATGCTCCAGAGCAGAGAAATGAGTACTTGAGTAGCTACCCTCCAAAAGGTAACATGTTAAATCAAcaancacCTTGCACnnaGnGgCTTCAAAAGTTCAAATACTTGTGCTTTGAAATTAATTCTATCTTTGGTTTCTCAGATGAAAAACTATTGATTTCTAAATTCTTTCGTCATTTATCTTTTAGCCTTTCTACTTCACAAACCTGTAAAAAAAATCTTGACCTTGTATGTTACTGCTTTTGAGCTAGCCTAATCCTACAGTTAAGTAAAACATCATTTATTTTGTTGnCTAGAGC…	>lcl|contig616179 length=1269 numreads=30 AAAAAGGTATAGATAGGTTGGCGTGCTTCTTAAAAAGATAGAGATATGTCGGCGCATATGATAGTGAAATCTTTTGTTGG ATTGGCTACCAAGGACTATAGAGCTCTGGGCATCCATGTTATGCTGATAACAGGATATGAGAAAGGAACCTCTCAGGCAA TATGCCATGAGATTGGTGCATTTTCACCTGATGATGATGTTAGCATAATGTGCATTACAGGGAACAAGTTTGTGGCACTT GCGGACAAGAAGGCACTGGTATGAAGGAACAGTGGCCTTCTGTTCTCTATGTCAGAGCCTAGGCCCAAGGAAGAGATTGG GAGACTGCTGAAAGAAGATGGTGAAGTTGTTGC…	CL: >dbj|BAJ96111.1| predicted protein [Hordeum vulgare subsp. vulgare] Length=1051 Score = 125 bits (314), Expect(2) = 2e-29	CL: >dbj|BAJ96111.1| predicted protein [Hordeum vulgare subsp. vulgare] Length=1051 Score = 125 bits (314), Expect(2) = 2e-29	Cation transporter/ATPase, N-terminus	Bradi2g37570*	3.2e-31 85-369	37908265	37913231	ER- type Calcium/Manganese P-type ATPase	Os03g17310* (Os03g0281466)	1.1e-27	9632645	9642093	calcium-transporting ATPase
1B	tPt-5675	18.7
1B	Xwmc798	19.2
1B	wPt-5347	19.2
1B	wPt-3753	19.8
1B	wPt-4434	19.9
1B	wPt-5067	19.9
1B	Xgwm666d	20.1
1B	Xgwm1100	20.3
1B	Xwmc51b	20.7
1B	wPt-4811	21.0
1B	wPt-0974	22.2
1B	TC85294	22.5	MQTL (3)	CCACGCGTCCGAAGCAATACTAGTTAACACCAATCCACCATGAAGACCTTCCTCATCTTTGCTCTCCTTGCCATTGCGGC GACAAGTGCCATTGCACAAATGGAGACTAGCCGCGTCCCTGGTTTGGAGAAACCATGGCAGCAACAACCATTACCACCAC AACAACAACCACCATGTTCACAGCAACAACAACCATTTCCACAGCAACAACAACCAATTATTATACTGCAACAATCACCA TTTTCGCAGCAACAACAACCAGTTCTGCCGCAACAGCAACCAGTTATTATACTGCAACAACCACCATTTTCGCAGCAACA ACAACCAGTTCTACCACAACAACCACCATTTTCACAACAACAACAACCACCATTTTCGCAGCAGCAACAACCATC…	-		>gb|AAV91999.1| Gene info linked to AAV91999.1 low molecular weight glutenin [Triticum aestivum] Score = 93.6 bits (231), Expect = 3e-19	LMW-i glutenin subunit	Bradi2g45430	0.0197	45798809	45807250	Histone H3 (Lys4) methyltransferase complex	-					Ta.23142.5.S1_x_at	Score = 1112 bits (561), Expect = 0.0
1B	wPt-0655	23.8
1B	wPt-7833	24.0
1B	wPt-3177	24.5	QPm_sugg/PMm	tgcagtacggacatacattttccaagcataaattaatgcagaagttattgcaacaggagggcctctaattgtaattcatatacacatttcagctcaataaccatataacgcatcttgcccgagcttgatacttccgactatctccatgtctttcgggtcaaagttaagttagctctatatacgagcaggcattttattctttgggagcaagcaagaatcaatatattctctcgcaatattatctcctccttccccttgtcttcctaatcccctgca	>lcl|contig473083 length=1414 numreads=21 CGCGGCGCCGGCGTTCCTGCAGCCTTGTCGGCCTTGGAGCTAGCCTTCCGGGGCGGGCCAGGCGTCGCGGTAGAGCACGA TAAGCAGACAGGCACGCGCCGCCGGCGCGCTTGCCGTGGGCGTCCGCTTCACCCGAGCCCAGGAGTGGGGCGAGGCGTCG CGGCGGCGTTCCTACGCGCCTTGTCGCCCTCGAAGCTGGCCTTGGCGGGCCGAGGCGTCGCGGCGGAGGACGACAAGGCG GCCGGCGTGCTCTGTTGGGGTGAGGCGTCGCGGCGCTCCGGCTCCGGCAGATGACGACAGAAAGCCAGGTGTGGCTTGGC GTCGCCAAGAGCCACGAGGTCGTCGGCGCCGGC…	n	-	unknown	Bradi5g08790*	2.7e-06	11819858	11821371	Predicted E3 ubiquitin ligase	Os04g33030* (Os04g0403200)	1e-05	19994417	19996281	Predicted E3 ubiquitin ligase
1B	Xbarc60	25.3
1B	wPt-3282	26.1
1B	wPt-5164	26.1	QPm_sugg/PMm	gatggnnccagTgCAGTGTGAGTGTAGATTTgCATTTATTTGAAGTGCCATTATGCTGgCCTTTCAAGATATGGTTTATTcGGATTTCAGTTTCAGAATTCAaCAAAAAAAcTAAAATCCCAGTGTTATCCCTAAAAAAATCCAGTGTTATGAAAACATATATAAGAAAGGCTATGCATCTAGGAACATGCAACGTCCCTTTTGAATAATCATTATAATCATTATATCACTAAACTATTAGCAGAAGGATGTAAGTTTAGCCTAACAAAAAAGGATCGCTAAGTAAGTTTATGCTTCCAAGCACAGAGAGAAGGACATGATCAGCAATGGCAAAAGCAAATATTTACTACATAGTAAATAACCTGATATAGTTAAATTGTACACTGAGATGTAGAAACT…	>lcl|contig34742 length=3179 numreads=57 AATACGAAACAAATATGTAAGATTTATTAATTTTCAAAATTGAATTGTTCCTGACAATTACATATGAGAGTGCATATAAT TGAGATGTGCTGACTTGCTGTTTCTAAAATGATAAGCTGGAGCTGGAGTTACATATGAGAGTAGAGATAATTAAGTTGTG CTCCTGACTTGATTAACAAAAGTTGCAGAAGAAAGGGACCAAATACCAGAAAGCTGAAAATTCGAAGAAAGGTGGAAGTA GGGAACTACACAACTTGATTCAAGGTTACGAAGGGACAAAGGGCATTGATTGAGCAGGAGAAAACAATAATGGGCCGAGG CAAGGATATAGTGCTCAATTAGTAAAGAGACATG…	n	-	unknown	Bradi1g63880*	0.00408	63108878	63113824	actin-dependent ATPase activity	-					Ta.12126.1.A1_at	Score = 670 bits (338), Expect = 0.0
1B	wPt-2230	26.3
1B	wPt-2999	26.5
1B	wPt-3824	26.6
1B	wPt-5312	26.6
1B	wPt-6427	26.6
1B	wPt-6434	26.6
1B	wPt-7529	26.6
1B	wPt-8986	26.6
1B	Xwmc406	26.8
1B	Xwmc500a	26.8
1B	wPt-1781	27.0
1B	wPt-5065	27.0
1B	wPt-9903	27.0
1B	wPt-4605	27.2
1B	wPt-2614	27.4	QPm_sugg	TGCAGCCCAGGTTCATGTCCTATTTTTATTTACAAAAGAATCATTCAAAAAATAAAGTGAATGCCTTTTCTCGTGAGGCTGTAATGATGTTAAGATTTCCGTGGATTTTGTACAGCAACAATTATTTACTATTAATAATTTTTACGTTTGTGCCTCACTTCATCCAATATTTTATTCTAGATTTCTTTGCTATTGATATGTTGATTGAAAGGGAGCAAAATACTAAGCTTAAATCAGTCCATTTCCATTTCATTCATCTTTCATAATGCAAGCAATGGACATGGAAAACTCTACATTTTTTACTTCCCACTCATGTGATGGTAAGTACTCCAAAACTAGCATGACATCCATATTAAGTTCTACTGTACGAAGGCTTGTTACTCTGGATCATTCATGATT…	>lcl|contig87058 length=2492 numreads=78 GTAATGCCTATGTACATGATCATGTCATGAATAACGTCATAACTGTGCGCTCTTCTATCAATTGCCCAATAGTAATTTTT CTACCCATCGTATGCTATTTTTACGAGAGAGAAGCCTTTAGTGAAAAGTATGGCCCTCGGTCTATTTCAATCATATTACA AAACCAAAAAATACCTTGCTGCAATTTTGTTATTTTTATTTACTTTGCAATTTATCTATCTACTACTATCAGGTTAGATC CTTGCAATTAACGAGTACAAGGGGATTGACAACTCTCTTGCCCGCGTTGGGTGCAAGTATTTCCTCTTATGTGTGTAGGT ACTGTTGATGGTTGTTTGCGTGAGCCTCGTATTG…	n	-	unknown	-	-	-	-	-	-	-	-	-	-
1B	Xbarc119b	28.9
1B	wPt-8930	29.3
1B	wPt-5485	29.6
1B	Xgwm413	31.1
1B	wPt-0222	31.2
1B	wPt-5678	31.2
1B	Xwmc329	31.3
1B	Xgdm36	31.4
1B	wPt-5385	31.5
1B	wPt-2744	31.5
1B	wPt-2706	31.5
1B	wPt-7242	31.5
1B	wPt-5899	31.5
1B	wPt-8087	31.5
1B	wPt-0260	31.5
1B	wPt-5562	31.7
1B	wPt-2762	31.7
1B	wPt-5363	31.7
1B	wPt-6777	31.7
1B	wPt-7038a	31.7
1B	wPt-9977	31.7
1B	wPt-3889	31.8
1B	Xgwm133a	32.8
1B	Xgwm33b	32.8
1B	Xbarc8	33.4
1B	wPt-4726	33.4	QPm_sugg	TGCAGCAGAAGCAGTGCAGCCGACACCACCACCTCCTGCTGCTTAACCGGAGCCAGCCATGGAGGCAACTTCAAACACCAAGCATGAAATACAAATGCCTACTAATATTTTTGACTCTTCTGATGTCATTCCGGAAGAGCAGCCCATTAATGCGGCTGCTAACCTCCATGAAGAGGGGGCGGTGAGCTTGAGCAGTAAGTAGCAGGAGGAGGAGGAGGTGCGGCAGTACCTGCACGAGATGACGGTGAAGGTTCAGAGGGAACTGGACATGCCATACGACCCGGTGCAGAAGTTTTGCCATGGCAATACCTACACCTGGATGTGGTGCCGGGTATGTATGTGTCCCACGACTGATGCATGCATGCATCAATAGGTCTTCATATTCCTTTGTTATTAGAA…	>lcl|contig2912780 length=538 numreads=7 CTCTGCTTTTTCATACCCCTGACGATTTCAGCAAGAAGCCGCTCTTTCTGAACAACTGCTTCATCGACCTCCTTCTTGAT TGTCAACAGTCCATTTAGTGTAACATTAAATGATTTCTCCTCGAAGTTCATAATCCTCCTGTTGAGGGTATTAATCTGCA GGAAACACCAAATGACACATGAAATATGTACCAAACATTTTTTACATATGATATAGGCTGTTCTAAACTTGTAATAACAA AGGAATATGAAGACCTATTGATGCATGCATGCATCAGTCGTGGGACACATACGTACCGGCACCACATCCAGGTGTAGGTA TTCCATGGCAAACTTCTGCACCGGGTCATATGGC…	n	-	unknown	Bradi1g55810	1.13e-3	54320010	54322459	-	Os03g58660*	1.4e-32	33409274	33416849	Transposase, Mutator family
1B	wPt-4510	33.4
1B	XS25M51(280)	33.4
1B	wPt-6325	33.4
1B	Xutv111	33.4
1B	wPt-3103	33.4
1B	wPt-6012	33.4
1B	wPt-1399	33.4
1B	Xmgb2	33.4
1B	Xwmc326a	33.4
1B	Xutv618	33.4
1B	Xutv780	33.4
1B	Xutv1356	33.4
1B	Rg1	33.4
1B	wPt-5800	33.4
1B	Xwmc597c	33.4
1B	Xbarc187b	33.4
1B	Xpsr957	33.4
1B	XS13M61(590)	33.4
1B	Xgwm18	33.4
1B	Xutv1109	33.5
1B	wPt-5801	33.8
1B	XS13M61(370)	34.4
1B	wPt-8682	34.8	QPm_sugg	nGCAGCAATTnGGCATAAGCAGTaccctGAanCCcATagnNNGAggTCTTCcancanGTTATCATcTCCCTATgCCTTTCCCAAGTTTTTTTGTCACACAAGTCCCTGTTTCTCAGTTATTAAGCTTTTGTACAACAAGTATGCATGTCAGTGTTTCAGCCTTAGTAGTTGCCAGTATCACTATGCATTAGTTATcTTCATTGTTTCATTCTTTAGTTATAATTTATAATTAATTTGCCTTACTATTTATCATTTTCCAGTTTCCATATCATTCTTCATTTATTAGTCTAGTTATTCTCCATGTTGATTTCAGCATTTCACTGATTAGTTTTTTTTCAATTTGTCCATCCTGATAATTTAGGTGAGAAGGTAATTTAGATCATTGTTTATCATTCATAT…	-	n	-	unknown	-	-	-	-	-	-	-	-	-	-
1B	wPt-1116	35.0
1B	wPt-6117	35.4
1B	wPt-6833	35.4
1B	wPt-8616	35.4
1B	Xwmc128	35.6
1B	Xgdm33b	35.6
1B	Xwmc31	35.6
1B	Xgwm494a	35.6
1B	Xgdm28	35.6
1B	Xpsr596a	36.0
1B	Xutv1518	36.4
1B	Xgwm498	37.2
1B	Nor1	37.3
1B	Xgwm947	38.2
1B	Xwmc419a	38.7
1B	Xcfd59c	38.7
1B	Xpsr949a	39.2
1B	Xdupw532	39.2
1B	wPt-306450	39.6
1B	Xwmc611b	40.0
1B	Xcfd2a	40.3
1B	Xwmc269a	40.3
1B	Xgwm273a	40.3
1B	Xutv1181	41.3
1B	Xcfd65a	41.8
1B	Xgdm136b	41.8
1B	Xgwm762	41.9
1B	Xbarc120	42.1
1B	wPt-1374	42.8
1B	Xbcd98b	43.2	QPm_sugg	tgttgcagagatgaccgggccagtgaatttcgcaaaagtgtggagtactg gcagcaagataagtggactggccagttccctgttaagtggcacatagtga aggatgttccaaataatctcttccgccatataattcttgagaacaatgag aacaagcctgtaaccaacagccgggatacacaggaggtgaaactggaaca aggactggagatgctgaaaatcttcaaggaccatgaggatgatgtgtcaa tccttgatgactttgacttctacgaggatcgtgagaaagccctattggag aataaggcaaggctgcatcag	>lcl|contig737133 length=1172 numreads=24 AGCCCGGTTAGGATACCTGGCTTTCACCCAGGCGACCCGGGTTCAAATCCCGGCAATGGAGACCTTTTTTTTCCTTTTTT TTAAACTACTGTAGCATACTGCGTTATTTTGAATATACCGAAAGTTTAGCCATGCTAGCTACACAAAAACACAAGTTCAA CTTGCCTTTTATACGAGAAAAAACTTCGCTGATTTCTATAAATGTAGACACTTCAGCCGACCAAGATAATCGTTTGCCCC TCCAACTGAATTCAATGGCTATCTTGGGCAAAAACAGTTTCTCATGACATGTGTCACAGCCTCAGCAGCGACAGCAGGAC ATCACACCGAGGTTACAGTAGAAGGCTAGAGCA…	>gb|EAZ07969.1| hypothetical protein OsI_30225 [Oryza sativa Indica Group] Length=210 Score = 198 bits (503), Expect = 5e-62	>gb|EAZ07969.1| hypothetical protein OsI_30225 [Oryza sativa Indica Group] Length=210 Score = 198 bits (503), Expect = 5e-62	YT521-B-like domain; pfam04146	Bradi3g42640	1.4e-53 28-321	44127896	44132987	nuclear hormone receptor binding	Os08g44200 (Os08g0556000)	2.9e-51	27825032	27830316	nuclear hormone receptor binding	Ta.7012.1.S1_at	Score = 515 bits (260), Expect = e-146
1B	Xwmc626	43.3
1B	Xwmc216a	43.3
1B	CA679329a	43.3
1B	Xwmc213a	43.9
1B	Xwmc813a	43.9
1B	wPt-3084	44.4	QPm_sugg	TGCAgAAgGACAGGAGGCTGTACTGgCaAATCATGCTGnTCCaTGTcTGgcaAccATAGGCTTCAAGGCAAGGACATGGCAAGAAAGGCATCACCATGTATAAGAACTCATGTATGGCAGTGCAAGAGAAGAGGACGTATGTCACCCTCACCCAGATGTCGCTCTTGCTGTGACCATCCTTGTGGCTCATGGCGAATAGCACCGTGGAAGCTGAGGCCAGAAATGGGACCAAAACCAGTAAGAAGACGCCAAGAGGACTGACCGTTTATGTTGGGCTTCTTCTTCTTGGGCTGCTTCTTCTTTCTCAGCTCCTCTTTTCAGCATCATCCAAATAGAACGTACTGCACCACGTGGTGAACGGAAATCCTCCCCATAGGAAATGCACCATCTCCAACATGA…	>lcl|contig94714 length=2436 numreads=43 TTTTCCTTTTTTTTTTTGCCACAGGTTTCATTTTGTACCTGCGCCCAGCAAAACAGCTCCATGTTCTTATCAACCGTTTC AGAAGTGTTTTCAAGTACACAGTGTCATGATTGATTTATTTGTGTGTATCAAGGCTATGCCCAAACTTGTACTATGTTTA TCATCTTTACTGTGTTGACGTCTTCCCAGAACTTGCATTTGTTCAGTAAAGCTCAGAGTGATGATTAGTTGTGCAATCAG CTAGCCCTATGGCACCAAGTGTGTTTGCTATACTTCAAAATCAAGTATTATATCAGTCCATGTCTGCCCTTTAACTTAAG TTTTATTGTTTAAAATAGTATATTAGATAACGCC…	>ref|XP_002449864.1| Gene info linked to XP_002449864.1 hypothetical protein SORBIDRAFT_05g024590 [Sorghum bicolor] Length=737 Score = 59.3 bits (142), Expect = 2e-07 anche con CL Score = 248 bits (633), Expect = 3e-63	>ref|XP_002449864.1| Gene info linked to XP_002449864.1 hypothetical protein SORBIDRAFT_05g024590 [Sorghum bicolor] Length=737 Score = 59.3 bits (142), Expect = 2e-07 anche con CL Score = 248 bits (633), Expect = 3e-63	Protein of unknown function, DUF594	Bradi4g03240	9.4e-11	2579984	2582237	Protein of unknown function, DUF594	Os10g05440 (Os10g0144300)	1.1e-14	2682255	2684331	Protein of unknown function, DUF594
1B	Xwmc694	44.5
1B	Xwmc156b	44.5
1B	Xgwm582	44.5
1B	Xwmc265b	44.6
1B	Xgwm374b	45.1
1B	Xbarc240b	45.1
1B	BJ318987	45.2	QPm_sugg	TACAGGCATCAAAGAGCAGCCGCAAGCGGTGACTCAGAGGAAGCCTCTAAACAACGTGAT GAACAATCGTCTTGTCTTCTAATAACCGTGTGCCTACCTAGGCCGGCCTCAAATTGGAGG CCCTGCTGCACAAAGAATGGATTAACCAAGCAATCAGCCCTATCCTCCTCTCCTTTCTAA ACACAGTCAGTCAGCATCTGTGCTAACCAAAATGCAAGAGAATTGAGTCCTATCTGTCGA GGTTGTTAGCACCTGAGAGTCGGCTACCCTAAATCGTATGCCAAAACCCAGGTGGCTTGT CATCCACTGCAAATCTCTGGCCTGAACTGCCCTGCTGCTGCTGCTGCTGCTGCTCGACCA GCCTGTTGGCGCTACGAGGCAACCGGATCTTCA…	-	>dbj|BAJ99875.1| predicted protein [Hordeum vulgare subsp. vulgare] Length=921 Score = 125 bits (313), Expect = 1e-29	>dbj|BAJ99875.1| predicted protein [Hordeum vulgare subsp. vulgare] Length=921 Score = 125 bits (313), Expect = 1e-29	lysine-specific demethylase 5D-like; transcription factor jumonji, putative	Bradi3g34240	1.2e-18	36667446	36672896	histone demethylase activity	Os10g42690 (Os10g0577600)	1.0e-11	23025714	23031771	histone demethylase activity	TaAffx.2056.1.A1_at	Score = 359 bits (181), Expect = 2e-98
1B	wPt-5296	45.6
1B	Xcfa2129b	45.7
1B	Xgwm131c	45.9
1B	wPt-2389	46.0
1B	Xcfd48a	46.3
1B	Xbarc83b	46.5
1B	Xutv786	47.0
1B	Xgdm101a	47.5
1B	Glu-B1	47.9
1B	wPt-8168	47.9
1B	Xmag620a	48.7	QPm_sugg/PQPm.osu-1B	TCGGCGGGGCCGGCGCTGGCGGGGCGGGAGTGCACTACCACCCAGATGGCCGGCTCGGCGACCAGCGCGACCGGCAGNCC CACGTTCGGGCTCGGCCTCTCGTGCCTCAGCAACCAGCAGATGATGAGCCTCGCCAGGACCGCCTTCCCAGGGCCGGAGC GGCGAGGAAGGCGGCGCCTCGGGAGGGGCCAACGACGGCATGACCAGGGACTTCCTGGGGCTGCGCGCCTTCTCGCACCG CGACATCCTCGGCCTCGCCGGCTTTGACTCGTCGTGCATGGGCGCCGCCGTGAACACGGCCGGCAACAACACCAACATGG CTCCCTGCTACGAGCCACAGCAACAAGGACAGCCGCAGCCGCAGCCGCCGCAGCAGCAGATCAGCAACGAGCCGT…	-	>dbj|BAJ94059.1| predicted protein [Hordeum vulgare subsp. vulgare] Length=461 Score = 85.9 bits (211), Expect(2) = 5e-29	>dbj|BAJ94059.1| predicted protein [Hordeum vulgare subsp. vulgare] Length=461 Score = 85.9 bits (211), Expect(2) = 5e-29	Zinc finger, C2H2 type	Bradi2g41550	4.2e-18	41810710	41814911	ZINC FINGER PROTEIN	Os01g39110 (Os01g0572300)	3.3e-6	21992872	21997045	C2H2-type Zn-finger protein	Ta.8573.1.A1_at	Score = 622 bits (314), Expect = e-178
1B	Xwmc416	48.7
1B	Xmgb40	48.7
1B	wPt-3451	48.8	QPm_sugg/PQPm.osu-1B	gganccagtgcagcntnttGCCAATTAgTCCCCACCAAAATTAannnaccncTcCATNnnnnngncTCGTGgananCAanGCaAGTACnGTAGGTAAATAAangnncTAnGGGAAAACAnGTnGAnncagaaccATAGCAaAnGGAacnAnGCaTnGTAAGTAACnGGTACATACGCTATTTAGAACCATAGAAAGACAACTATACAATTAAAATATCCATGACTAATTTGCACAGTACAGCAGCGCGGAAGCAGCAACAGTCATGTTCTCAAGTTTGAATGTGTGTAATGTAAGAGCATGTATCTTAGTTATTTTGGCATTGCTATCCTTTACATTGTAGGGTGTTTTGCATAACAAACAGTGAGGTCTACATATGTAGATTTGCAAGTTCGCCACAC…	>lcl|contig267528 length=1755 numreads=63 ATGGTCAATCGAGCATATTATATTAATGTATTACAACTAATAAAAATGCACTGAGAAGGCAACCATAAAGCAAGAACAAC CACTGTGAAGAGCACTGACGATCACAGTAATGAGAAAGAGTAACACATGGCAATAACAAAGAAACATAATCCAGAGGATG CAGATGGAAAGAAACGTAATCCAAAAAATAAGACTAATATAGAAAAGCCTCCAAAACTAATACTACTATTAACACACCTC CAACACTAAGACTATAGACAAGCCTCCAAAAGTAAGACTAATGGAACATGAAATATGCCTCCTGCAATTTCTTCCATCTA ACTCCTTTTGATTCTACGGGAAAGGTTTCAACA…	n	-	unknown	-	-	-	-	-	-	-	-	-	-	Ta.28423.1.S1_x_at	Score = 278 bits (140), Expect = 6e-74
1B	wPt-6240	48.8
1B	wPt-9792	49.2
1B	Xutv1334	49.8
1B	wPt-2315	50.0
1B	wPt-0705	50.0
1B	Xpsr648	50.0
1B	Xbarc181	50.1
1B	wPt-303890	50.2
1B	Xwmc134	50.5
1B	Swes578	51.6
1B	wPt-3579	51.8
1B	Xpsr162	51.9
1B	wPt-0202	52.1
1B	wPt-3227	52.1
1B	wPt-0506	52.5
1B	wPt-0463	52.7
1B	wPt-3566	53.3
1B	Xdupw214	54.4
1B	Xgwm403b	54.9
1B	CA651264	55.9	QPm.osu-1B	ATCAATGGCAGTGATATGATAATACTATGAAATTCAAAATCCACTTACAAACTTTACAAC CGGTTCAATCAAAGCCATAATAATTAACATAACAGTGCCCACACCACACATCAAACTTAA GCTCCACAGATACAGATAGCAGCACCACCACCACCACCACCAGTGATCAGGTGATCAATG ATCATGCACTCCAGGCGGAGGAGCCTTGGAGCTTCTTGGGCGATGCCGGCGAAGTACTTG CCCTGGGTGGAAGGCGTGCTCCAGTCCATCTCCCGACGGCCACCCGCGACCCCGTCCCCC GCGAACGTTCCGGCGCCGTTACGGGCTGCCGCCCTGCACCTTTGTCCATGTTCGAACATC CTTTGGCGCCGAACGTTTTACCCCAACCCGGCA…	-	>ref|NP_001146514.1| UniGene info linked to NP_001146514.1Gene info linked to NP_001146514.1 uncharacterized protein LOC100280104 [Zea mays] gb|ACL54188.1| Gene info linked to ACL54188.1 unknown [Zea mays] Length=138 GENE ID: 100280104 LOC100280104 | uncharacterized LOC100280104 [Zea mays] (10 or fewer PubMed links) Score = 50.4 bits (119), Expect = 1e-05	>ref|NP_001146514.1| UniGene info linked to NP_001146514.1Gene info linked to NP_001146514.1 uncharacterized protein LOC100280104 [Zea mays] gb|ACL54188.1| Gene info linked to ACL54188.1 unknown [Zea mays] Length=138 GENE ID: 100280104 LOC100280104 | uncharacterized LOC100280104 [Zea mays] (10 or fewer PubMed links) Score = 50.4 bits (119), Expect = 1e-05	putative 1,4-benzoquinone reductase	Bradi2g51980	1.2e-7	51507322	51511074	NADPH-dependent FMN reductase	Os05g42190 (Os05g0501300)	1.9e-7	24669652	24673135	NADPH-dependent FMN reductase
1B	Xwmc206c	58.4
1B	Xbcd265d	59.0
1B	Xgwm274c	59.1
1B	wPt-5011	59.1		tgcagcatgctgtgcgtgtcgccattccgcgactgcgaattggatgccactggcgtcgttctgtggcttcacactgccctttcttgatccttcattaggtaatcagtcacaagaaactgtgaatattatccagtccagtgctgcttgcagtttcaattgatgttttgaccccttgtctcaccttgctttcttctgattatgagaagaagtagcactgccagtgctcctatcaccacaattgcaagtattggaacaacaatgTaCACTgcAAGCATAGATTTgcCcnncTTTTccgcgGgcTcgCAAGAGGAACCGTTGCTGCAAAGGTTTGGATTTTTGCCGTaTcTAgcAAAAGGAagAAACGTTAAGTGATTTnGgCCAGGCAAGTGTGAAAGCAGT…	>lcl|contig107662 length=2350 numreads=34 ATGTGTGCCAACCAATCTGGCTGTAGATACATGTGTGTCACCATCCTGATTGAAAGCCTTGAGCAAGCCAAAGTCAGCGA CCTTGGCCTCGAGATTCACATTCAATAGGATGTTTGATGTCTTCACATCCCGATGCACAAAGGCTGGGCTGCATGCAACG TGTAGATATTCCAGCCCTGTAGGCACATCGCACCAATATGATGTCAACAACAATCACACTACCAAGTCGCGATCATGTAA AATTTGGCTTCTAACAAAACAAATAGATGGAAATTAGCAACAACAAAAAAATTAAAGACCAAGCTTCACATCGGAAGAAT ACCTTGCGCAGACTCCATTGCAATACGAAGCCT…	dbj|BAJ97335.1| predicted protein [Hordeum vulgare subsp. vulgare] Length=905 Score = 50.4 bits (119), Expect(2) = 4e-12	dbj|BAJ97335.1| predicted protein [Hordeum vulgare subsp. vulgare] Length=905 Score = 50.4 bits (119), Expect(2) = 4e-12	protein kinase
1B	Xbarc81	60.3
1B	Xbcd304	60.4
1B	Xbcd310	60.4
1B	wPt-9409	62.9
1B	wPt-1818	62.9
1B	wPt-1247	62.9
1B	Xwmc766	63.0
1B	Xwmc631a	63.0
1B	Xwmc673b	63.0
1B	Xbarc188	63.0
1B	XksuG34b	63.1
1B	wPt-1403	63.2		tgcaggaagatgcatcaagcagtagagtgagagaagaatatgcaatgaaattgcagcccaaacagagcaaacacaatgaatgggcacatatagaatcttgggagctcattataacataaagaacacattaatatatacaagctcaaatggtttaggcattgcttcatccaaaaaatacacaaactctcttctataggcaaagaccagcttagctttggacacaacatttgagccaaagagtagaggatgatggtacataacaaattaccaataaatattctacaaattacttgcctagttaaaactttgaaccccagaaagactgttgttgttatgtaggttgttaatccaagtagacATTcAAaGAAACAATTATGcTAGAaTCATTcaAACAAGcaT…	>lcl|contig74578 length=2610 numreads=51 GGACCGAGATCTACACTACAACCAATAGAATATGTACTGCTCTAGTCACCATGCCTACAGACACAGATTATGAGCTTGAT GTGGATTAAACATCATCACCACAACCTAGAACCCTAGAAATTCCCATCACGCGGTGACAAGCAAAAGGTTTACCATGGCT CGGTGGCCGTGAGCAGGGGAAGCCGCCACCGAAGGCGCAGGGGAAGCTGCTCCTGCGCTGCTGGAAGCAAAAAAAATCGG GTCCCAGTAGTGGATAAGCCATGCGAACATCTTGAAAGCACAAATGTGCAATGGTGTCAGATATCTTAAGCTGCTTCAGA ACTGGAGGGTAGCCAACACGATCGACTTTTCAAG…	Cd:>dbj|BAJ97437.1| predicted protein [Hordeum vulgare subsp. vulgare] Length=595 Score = 57.8 bits (138), Expect = 9e-06 anche con DArT ma ns; TC:Score = 224 bits (570), Expect = 1e-67	Cd:>dbj|BAJ97437.1| predicted protein [Hordeum vulgare subsp. vulgare] Length=595 Score = 57.8 bits (138), Expect = 9e-06 anche con DArT ma ns; TC:Score = 224 bits (570), Expect = 1e-67	Serine/Threonine protein kinases
1B	wPt-9032	63.4		TGCAGTTTCGTTTCCCCGGCTCAAGGTACTTGGACTAAGTCGTCTTAGGAACCTGCACAACACATGTGATGGCATTCTTGCATTTCGTTGTTTGCAGCGCTTGCTTGTGTACAATTGTCCTATGGTGACCAAATTGCCATCCGGGTTACACAAGGAAGAGCGTGTGCCGGTGATACTGGGCCGACAAGACTGGTGGCAACGATTAGATTGGGAGGATAGTAGCATGGAATCTACATTGAACTCATTCTTCCGGGAACTGCCATTAAGTTTTCAAGGAGATGTTGGAGATGTTTACAGGGCACTAGCTCGCTATTAACACGCAAATTGAAGTCTAGTTGCTTTAATTCCAACAAAGGTGAAGCCAAGGTCTCGCTTTGCTCTGTTTCCTCTGTTCTGGAG…	>lcl|contig16229 length=3792 numreads=53 AAAAACTAGAAATACAAGAATATATATTCACCAAAAACAGAAAGTAGGGATGGATGTGCATATCACGATGGGCTCGCACT CGAACTCTTACAACTGGGATATCAATTGCAATCCTGATTCACCAAGAAATAGGAAATATATGGATGCAATATATCAATGG GCTTAAATATTGTGCAACATATCAATATTAGCTATACAATACACAATCAATTTAACCAAAATTCTGAAATATGAGTGCTC CTAATAATAGCAATATATCAACTATTAATCCAAACCCACTTCTGGTCGAAAACAATGAAATGTTGCCGCAGCTTTTTATT GTATTAGCACTGGTTAAATAACTGTTCGAAATGA…	>ref|XP_002278659.1| Gene info linked to XP_002278659.1Genome view with mapviewer linked to XP_002278659.1 PREDICTED: hypothetical protein [Vitis vinifera] Length=937 Score = 63.5 bits (153), Expect = 2e-08; >gb|AAN62348.1|AF506028_15 NBS-LRR type disease resistance protein [Citrus trifoliata] Length=890 Score = 56.6 bits (135), Expect = 2e-06	>ref|XP_002278659.1| Gene info linked to XP_002278659.1Genome view with mapviewer linked to XP_002278659.1 PREDICTED: hypothetical protein [Vitis vinifera] Length=937 Score = 63.5 bits (153), Expect = 2e-08; >gb|AAN62348.1|AF506028_15 NBS-LRR type disease resistance protein [Citrus trifoliata] Length=890 Score = 56.6 bits (135), Expect = 2e-06	NBS-LRR
1B	wPt-6975	63.5
1B	CA679329b	63.7
1B	rPt-7906	64.1
1B	Xgwm806	65.1
1B	Xgwm268	66.1
1B	Xgwm124	66.1
1B	Xutv1425	68.4
1B	BE419757	68.5
1B	Xutv704	69.7
1B	wPt-0459	70.1
1B	Xgwm544b	71.3
1B	wPt-2257	73.8
1B	wPt-7066	74.4
1B	wPt-9809	74.6
1B	wPt-0097	76.8
1B	wPt-3475	79.1
1B	Xcfa2147a	79.1
1B	wPt-0944	79.2
1B	wPt-2526	79.7
1B	wPt-4129	80.1
1B	wPt-4532	80.2
1B	F79	80.8
1B	wPt-5034	81.0
1B	wPt-5061	81.1
1B	rPt-2940	81.4
1B	wPt-5281	81.7
1B	XS13M61(430)	82.1
1B	wPt-5316b	82.7
1B	TC81688	85.4
1B	wPt-5907	87.0
1B	wPt-2205	87.6
1B	wPt-4688	89.3
1B	F109	90.9
1B	wPt-8832	96.0
1B	rPt-5412	96.6
1B	Xwmc719	96.9
1B	Xwmc830	96.9
1B	Xwmc44	100.8
1B	Xhbe248	118.02
1B	TC88378	122.2
1B	Xwmc367	131.3
1B	Xgwm328b	132.1
1B	wPt-3571	133.9
1B	wPt-4721	134.4
1B	wPt-6142	134.4
1B	Xwmc728a	136.0
1B	Xgwm140	139.9
1B	Xbarc80	143.8
1B	wPt-9028	145.1
1B	wPt-5253	145.2
1B	wPt-8866	145.3
1B	wPt-2968	145.8
1B	wPt-5915	146.2
1B	wPt-1973	146.3
1B	wPt-5721	146.5
1B	wPt-3950	146.7
1B	tPt-6091	147.2
1B	wPt-1672	147.2
1B	wPt-1786	147.3
1B	wPt-4361	147.4
1B	Xgwm659	148.1
1B	wPt-2485	148.6
1B	CA677684a	149.7
1B	Xcwem32	152.5
1B	wPt-4651	152.6
1B	wPt-5577b	153.1
1B	wPt-1313	153.2
1B	wPt-8245	153.2
1B	wPt-1770	153.2
1B	wPt-7746	153.2
1B	Swes947	154.5
1B	Xpsr593	178.4
1B	CD9b	224.8
1D	XksuD14a	0.0
1D	Xgwm147	2.8
1D	Xbcd1434	4.0
1D	wPt-9181	4.0
1D	Glu-D3	5.3
1D	Gli-D1	6.0
1D	Xgdm33c	11.6
1D	Xbarc149	19.9
1D	Xwmc147	23.1
1D	Xwmc432	25.6
1D	Xgwm33c	25.9
1D	Xwmc336b	26.4
1D	Xcfd15c	26.4
1D	Xabc156b	29.5
1D	Xcfd61	29.6
1D	Xcfd58	31,2
1D	Xcfd21a	31.7
1D	Xwmc222	33.8
1D	Xbarc152	35.5
1D	wPt-3707	35.6	QPm.inra.1D.1	tttcaagcatctgtctcaagaactcgtctctgaaacaaccnacgcaggcncacntatnanttagtttctacnatnnatatnatcctactagaacaacatanacngtgcanaanacaaagtgcatccnactcacctctnantgtcttccttgctctttgggtacacatatnanagctacnngatggcataacccancnnttacngatgacaggaagcatcangaagatnaagttccttcaatgcaggaaagcatgtagatccttgtgtattatctcactcgtaacagtnactgacgagatgnnnntntcaccaccaaacttgccaacnttctggaatacnagggaattatcantggagctttgaaagcnagcagganttgcagganaatatgtagcanaa…	>lcl|contig00669 length=7163 numreads=144 AAATGGTCAACTATGCTCTTATACTATTAGAATAGAACACAAATGCTTAGTAAGTGGATTGTGGATATCATACTCTTGGA AAGGTGCAATAGTTCCCCCACATTCTCAGGATCAAGTGGTTAGGTATGATAGGAAGGTAGCATGTTTGCTTCTTGAATGT TTTTGTTTTTGACTGAGGTGCGATTTTTTGGGATATGTGCACCTCTGTGCCTATATACGTAATTCATCTTATATCATGGG AACACCTATTATAAATTGGTTATAAATCACATTCTATTTGTTGCAGCCAGCAAAACTTAAAGCATTTATTGATCTTGTAA ACAATACTCCACTACATGACATTGCCATACCAG…	>gb|EEE53127.1| hypothetical protein OsJ_35924 [Oryza sativa Japonica Group] Length=3829 Score = 147 bits (371), Expect = 3e-35	>gb|EEE53127.1| hypothetical protein OsJ_35924 [Oryza sativa Japonica Group] Length=3829 Score = 147 bits (371), Expect = 3e-35	HECT domain; C-terminal catalytic domain of a subclass of Ubiquitin-protein ligase (E3)	Bradi4g07997	1.2e-47	6947269	6962128	Ubiquitin protein ligase RSP5/NEDD4	Os09g07900 (Os09g0252700)	1.9e-9	4016486	4036019	Ubiquitin protein ligase RSP5/NEDD4
1D	wPt-3790	35.6
1D	wPt-3738	36.8
1D	Xcfd92	37.0
1D	wPt-4196	37.6
1D	Xgwm106	40.2
1D	XksuG9c	45.1
1D	Xgwm848	46.2
1D	Xbarc119c	48.6
1D	wPt-0413	49.2
1D	wPt-9380	49.2
1D	wPt-7038b	49.5
1D	Xgwm191a	49.7
1D	wPt-5503	49.9
1D	Xgwm337a	50.2
1D	Xcdo580b	50.7
1D	Xwmc489a	51.0
1D	Pm24	51.3
1D	Xcfd59b	51.3
1D	Xwmc590	51.5
1D	Xcdo1173	51.7
1D	Xgwm603	52.1
1D	Xbarc99	52.7
1D	Xcfd72	52.7
1D	Xwmc429	52.7
1D	Xcfd65b	53.5
1D	Xbarc148b	55.2
1D	Xgwm608b	55.2
1D	Xbarc229a	55.2
1D	Xbarc162	55.3
1D	Xgwm458	56.0
1D	Xbarc240c	56.8
1D	Xwmc339	56.8
1D	Xbarc169	58.5
1D	wPt-8854	59.3
1D	wPt-7711	59.3
1D	Xwmc216b	59.3
1D	wPt-0077	59.5
1D	Xcfd19a	59.7
1D	wPt-3945	60.0
1D	wPt-9857	60.2
1D	wPt-4988	60.9
1D	wPt-3743	63.3
1D	Glu-D1	64.2
1D	Xwmc36	64.3
1D	Xcfa2129c	64.3
1D	Xbcd402	64.7
1D	Xbarc62	65.0
1D	Xgdm126	66.0
1D	Xwmc93b	67.7
1D	Xwmc261a	67.7
1D	Xwmc673c	67.7
1D	Xwmc732	67.7
1D	Xcfd48b	68.6
1D	wPt-6059	72.6		TGCAGTTTCGTTTCCCCGGCTCAAGGTACTTGGACTAAGTCGTCTTAGGAACCTGCACAACACATGTGATGGCATTCTTGCATTTCGTTGTTTGCAGCGCTTGCTTGTGTACAATTGTCCTATGGTGACCAAATTGCCATCCGGGTTACACAAGGAAGAGCGTGTGCCGGTGATACTGGGCCGACAAGACTGGTGGCAACGATTAGATTGGGAGGATAGTAGCATGGAATCTACATTGAACTCATTCTTCCGGGAACTGCCATTAAGTTTTCAAGGAGATGTTGGAGATGTTTACAGGGCACTAGCTCGCTATTAACACGCAAATTGAAGTCTAGTTGCTTTAATTCCAACAAAGGTGAAGCCAAGGTCTCGCTTTGCTCTGTTTCCTCTGTTCTGGAG…	>lcl|contig193353 length=1953 numreads=30 ATTGCTGATGAAAAGTGATCGCATATACTCCTATCTCAGAACAAGGACCAAACTTACCCATTCAAACTATGATAGCTTCA TGGAAATAAACAAGTTGCGTATCCGAGATAAAACCTGGGAGCAGACGGAGCTGCCCTGCTCCATCGAACTAAAGTTACTT CTAAAAATCGGTATGAAGTATTATCTGCAGAGCACCTCCCAACTTAACACAGCAAATACATAGCTAACTATAGCAGGAGA CCCGACATTTGGTGCCAAGAACCTGACATAACTTAGGCTCCCGCTTGGTATCAGTGTATTTTTATACACTTGTATTTAGT TTAGTGGTGTACAACACCGGCCACGCTTGATTT…	Cd:>ref|XP_002516740.1| Gene info linked to XP_002516740.1 leucine-rich repeat containing protein, putative [Ricinus communis] Length=1104 Score = 77.0 bits (188), Expect(2) = 1e-13	Cd:>ref|XP_002516740.1| Gene info linked to XP_002516740.1 leucine-rich repeat containing protein, putative [Ricinus communis] Length=1104 Score = 77.0 bits (188), Expect(2) = 1e-13	NBS-LRR
1D	Xgwm55a	72.8
1D	Xcfd63	73.6
1D	Xgwm642	74.5
1D	Xgwm820	75.0
1D	Xwmc813b	76.1
1D	Xbarc66	80.3
1D	wPt-10060	81.9
1D	wPt-4427	81.9
1D	wPt-1597	81.9
1D	wPt-2541	81.9
1D	wPt-2839	81.9
1D	wPt-3636	81.9
1D	wPt-7057	81.9		TGCAGTTTCGTTTCCCCGGCTCAAGGTACTTGGACTAAGTCGTCTTAGGAACCTGCACAACACATGTGATGGCATTCTTGCATTTCGTTGTTTGCAGCGCTTGCTTGTGTACAATTGTCCTATGGTGACCAAATTGCCATCCGGGTTACACAAGGAAGAGCGTGTGCCGGTGATACTGGGCCGACAAGACTGGTGGCAACGATTAGATTGGGAGGATAGTAGCATGGAATCTACATTGAACTCATTCTTCCGGGAACTGCCATTAAGTTTTCAAGGAGATGTTGGAGATGTTTACAGGGCACTAGCTCGCTATTAACACGCAAATTGAAGTCTAGTTGCTTTAATTCCAACAAAGGTGAAGCCAAGGTCTCGCTTTGCTCTGTTTCCTCTGTTCTGGAG…	>lcl|contig1670813 length=779 numreads=46 GCAAGGAACACCTTTGTAGAGCAGCCTCTGCATCAAGTCGGCGAGCTGGGGGCTCGTGTCGCCGGGTATTTCCACCGGAT CATTGGCGATCTGTCCCACAGCAGCGGAGCGACCTTGGTGAGTCTATGCGGTAGGTAAACTGAGAAGGGAGTAACGTATA TTTCGCACCTTGTCGTAAGTTTCCTGCAGAGTTTCTCCAAGGAATGGATATTTCCCGGTGATCATGCAATACAGGGTAAC ACCGACTGCCCATGTATCAGCTGTTCTGCCATGGTAGGCTGAACCTGCAGCGGAAGGGAGGCAGAAAATTGTTCATCACA TTAAGCAAGCTCATGCCATGGCCAGAGAATATT…	>dbj|BAJ87365.1| predicted protein [Hordeum vulgare subsp. vulgare] Length=419 Score = 58.9 bits (141), Expect = 2e-09	>dbj|BAJ87365.1| predicted protein [Hordeum vulgare subsp. vulgare] Length=419 Score = 58.9 bits (141), Expect = 2e-09	Serine/Threonine protein kinases
1D	wPt-1070	81.9
1D	wPt-6503	81.9		tgcaggtcaggtaaccggtgatgtaggtgagctatgtactgccaacccatgactccctctatatttagctctctgatgttagtcatgagatccatcttttctggagaaaagatttcattccagtttgtgtaacgtaggtccagcacccgcaggccatacaaaaataaccactctgtattatgttctacttcaattgttttgtaatctatacagtggtccagtccaaggaatcttaggccatgacacttcaGGAAAGAAGgnGAAGCAAAATngaaggcACAACAACAGAGAATCAGCACACCAAGcTTCCTGCAAnGATCAAAAAATCCATTTGGTAAAGcTCGnGGGTGATCGGATGTTTCAAATGCCAAGAAGAAAGATGATGTAgCTGCActggnt…	>lcl|contig15335 length=3844 numreads=63 TCCTGATCAAGGATCAGCAACGTTCACGAGCTTTCCTTTTTCCCATCTCAATATCAGCAGCTTTACCCGTGTTATAAGGA AAATTATGAATGAATAGCCAATATATTTTCTTCCTTCAGCAGCATCCCCATATGATTTTCTTGCATCTCTCATAAATCCA TCGGGAGCAGAATTAACATTCTATTCGAAAAGTCCTATTAGGTCTATGCCTCTTAGGAGTTTGGGGATTTTTGTCTCCAT TATCAGCACCTTTTTGTGCCTCATTCCCATCACATCCACAACCACTCTCCCTTGAGGAATTTCTCTAGTAAACTTGAGGT CGTAAAACTTGCCACCGATATTAACATGCGACAC…	>ref|XP_002446501.1| Gene info linked to XP_002446501.1 hypothetical protein SORBIDRAFT_06g016947 [Sorghum bicolor] Length=675 Score = 137 bits (345), Expect = 6e-31	>ref|XP_002446501.1| Gene info linked to XP_002446501.1 hypothetical protein SORBIDRAFT_06g016947 [Sorghum bicolor] Length=675 Score = 137 bits (345), Expect = 6e-31	NBS-LRR
1D	wPt-7421	81.9		tgcaggtcaggtaaccggtgatgtaggtgagctatgtactgccaacccatgactccctctatatttagctctctgatgttagtcatgagatccatcttttctggagaaaagatttcattccagtttgtgtaacgtaggtccagcacccgcaggccatacaaaaataaccactctgtattatgttctacttcaattgttttgtaatctatacagtggtccagtccaaggaatcttaggccatgacacttcaGGAAAGAAGgnGAAGCAAAATngaaggcACAACAACAGAGAATCAGCACACCAAGcTTCCTGCAAnGATCAAAAAATCCATTTGGTAAAGcTCGnGGGTGATCGGATGTTTCAAATGCCAAGAAGAAAGATGATGTAgCTGCActggnt…	>lcl|contig08336 length=4400 numreads=110 TTCCTGGCAGACGTGTTGCGTGTTATATAGAGGGGTTGCGAGCCCAAATACGCGTACAAGTTGGTTAGGAGATTACATCT TGGGAAGGAAGGAAAGCTAGAGATAAGAAGATACAGATTACAAGATACTTATCCAACTAACTACTTCCAATGGTGGTGAA CTCCTCCTTGTACACGCAATGCATGCGCAACATTATCATGTTTGACAATAATAATATTCCTGCTAGCGAGCTCACATTAC AAAAGCATTGCTGTAATTCTTTTCACACAAAATGGTCAAATACATATTTTCTGTATAACTAAGAATAAGTTCGTACATAT AACTGTAAGCATATATATCTTATGAAATCACTG…	>gb|ACM17543.1| NBS-LRR disease resistance protein family-3 [Oryza brachyantha] Length=1425 Score = 144 bits (363), Expect = 9e-37	>gb|ACM17543.1| NBS-LRR disease resistance protein family-3 [Oryza brachyantha] Length=1425 Score = 144 bits (363), Expect = 9e-37	NBS-LRR
1D	wPt-2897	82.0
1D	wPt-1531	82.0
1D	wPt-1685	82.0
1D	wPt-1263	82.1
1D	wPt-4687	82.2
1D	wPt-6560	82.2
1D	wPt-7092	82.3
1D	wPt-7437	83.3
1D	wPt-7697	86.4
1D	Xgwm232a	93.0
1D	Xcfd282	93.8
1D	Xcfa2147b	96.3
1D	Xwmc609	98.0
1D	Xwmc405a	99.7
1D	Xgdm111	100.5
1D	Xgwm241	103.9
1D	wPt-8545	104.0
1D	wPt-4180	116.2
1D	wPt-3157	133.1
2A	wPt-0003	0.0
2A	wPt-7901	1.4
2A	wPt-6687	1.8
2A	wPt-9793	2.3
2A	Xgwm359	35.1
2A	Xcfd36a	37.4
2A	wPt-0071	38.6
2A	Xbarc124a	39.9
2A	Xwmc667	40.5
2A	Xpsr131	40.7
2A	Xgwm614a	41.1
2A	Xgwm497b	41.4
2A	Xwmc407	42.0
2A	Xwmc154	42.2
2A	wPt-6148	42.2
2A	wPt-8328	42.2
2A	Xbarc212	43.5
2A	wPt-2147	44.8		tgcaggtcaggtaaccggtgatgtaggtgagctatgtactgccaacccatgactccctctatatttagctctctgatgttagtcatgagatccatcttttctggagaaaagatttcattccagtttgtgtaacgtaggtccagcacccgcaggccatacaaaaataaccactctgtattatgttctacttcaattgttttgtaatctatacagtggtccagtccaaggaatcttaggccatgacacttcaGGAAAGAAGgnGAAGCAAAATngaaggcACAACAACAGAGAATCAGCACACCAAGcTTCCTGCAAnGATCAAAAAATCCATTTGGTAAAGcTCGnGGGTGATCGGATGTTTCAAATGCCAAGAAGAAAGATGATGTAgCTGCActggnt…	>lcl|contig05449 length=4812 numreads=95 TATGTTCCCTCTTTTGCAAGTTCTGGTTATTAGAGAGTGCCCGAAAATCTTGGGGTTGCCTTTCTCAAACCACATTGTTT CCCCAGATTGGTTCCCCAAGCTACAAGAGCTTGAGGTACATGACTGTCCCAAATTCTTGCCAGTGATTCCCATCTCCTGG ATCGAAAGTAAGCGTTCTGTCACTGTGAAATGTGTAAAGATGCTAAAGGAGTTTGCATACTCAAAATCATCCACTGGAGC ACAATTGAAGATTATCGGAGAGAGTGATCTGCTTAGCATAGACCAAGTGCTGGTTTTTGATAAGAAACCGGTCTAGAGAC GCTGACACTGAGCAAGTGCACACCTCTGGAGTTG…	>gb|EEC67817.1| hypothetical protein OsI_35394 [Oryza sativa Indica Group] Length=1049 Score = 65.9 bits (159), Expect = 1e-09; CL:Score = 139 bits (351), Expect = 2e-30	>gb|EEC67817.1| hypothetical protein OsI_35394 [Oryza sativa Indica Group] Length=1049 Score = 65.9 bits (159), Expect = 1e-09; CL:Score = 139 bits (351), Expect = 2e-30	NBS-LRR
2A	Xwmc326b	45.9
2A	wPt-8925	46.6
2A	wPt-9277	46.7
2A	wPt-7175	46.9
2A	tPt-2481	47.0
2A	tPt-4602	47.1
2A	Xwmc382a	47.3
2A	Xgwm636	47.3
2A	Xmag3807	47.4
2A	TC90641	47.4
2A	Xbarc128b	47.4
2A	Xcdo665	47.4
2A	TC90640	47.4
2A	Xdupw210	47.4
2A	wPt-4197	47.5
2A	tPt-1041	47.5
2A	Xbcd348a	47.5
2A	wPt-6245	47.6
2A	wPt-8049	47.6
2A	wPt-4984	47.7
2A	wPt-9672	47.8
2A	wPt-1601a	48.0		tgcaggtcaggtaaccggtgatgtaggtgagctatgtactgccaacccatgactccctctatatttagctctctgatgttagtcatgagatccatcttttctggagaaaagatttcattccagtttgtgtaacgtaggtccagcacccgcaggccatacaaaaataaccactctgtattatgttctacttcaattgttttgtaatctatacagtggtccagtccaaggaatcttaggccatgacacttcaGGAAAGAAGgnGAAGCAAAATngaaggcACAACAACAGAGAATCAGCACACCAAGcTTCCTGCAAnGATCAAAAAATCCATTTGGTAAAGcTCGnGGGTGATCGGATGTTTCAAATGCCAAGAAGAAAGATGATGTAgCTGCActggnt…	-		Est:>dbj|BAA85975.1| Pi-b protein [Oryza sativa (japonica cultivar-group)] Length=1251 Score = 215 bits (547), Expect = 2e-61	NBS
2A	wPt-4533	48.0
2A	Xgwm512	48.0
2A	Xmag3996	48.0
2A	Xwmc728b	48.2
2A	Xwmc177	48.2
2A	wPt-3744	48.3
2A	wPt-0102	48.3
2A	wPt-0277	48.3
2A	wPt-3611	48.3
2A	Xwmc598	48.7
2A	Xwmc630b	48.8
2A	tPt-5584	49.2
2A	Xgwm71c	49.2
2A	Xwmc602a	49.2
2A	wPt-1368	49.3
2A	Xwmc149c	49.7
2A	wPt-5839	49.8
2A	wPt-0274	49.9		tgcaggtcaggtaaccggtgatgtaggtgagctatgtactgccaacccatgactccctctatatttagctctctgatgttagtcatgagatccatcttttctggagaaaagatttcattccagtttgtgtaacgtaggtccagcacccgcaggccatacaaaaataaccactctgtattatgttctacttcaattgttttgtaatctatacagtggtccagtccaaggaatcttaggccatgacacttcaGGAAAGAAGgnGAAGCAAAATngaaggcACAACAACAGAGAATCAGCACACCAAGcTTCCTGCAAnGATCAAAAAATCCATTTGGTAAAGcTCGnGGGTGATCGGATGTTTCAAATGCCAAGAAGAAAGATGATGTAgCTGCActggnt…	>lcl|contig110241 length=2321 numreads=72 CGAGGTGCCGTTCCAAGGTCGCCGACCCCGTGCTGGACCTTCTCGTCGCCCATTTGCTCCAGATCTGGAGCATCTGTGCC GGCGCTTACCGCAGCGTGCCGGCGACAAGGCGCTGGCTCTGCAGGCCAGGGACGCCGTCCACTTCATCCAGCTCCTGCAG GACAAGGTCCAGTACGGTAAATTTCAGCCCAGCTCCCTGGTCCAGATCCTTGCCCATGGACCCAAGCTCCTTTCCGCTCT GAGGTGGTGTGGTTGCAGCCGCCTTCTTGTTGCACTTTTTGCGTCCAAGCCGACCCACAGCTTCACGGGGGGCATCAAGG CGGTGAATCAAGAAACTCGCAAGATTGGCGACC…	>gb|ABU86238.1| putative NB-ARC domain-containing protein [Oryza sativa Indica Group] Length=245 Score = 82.4 bits (202), Expect = 2e-14	>gb|ABU86238.1| putative NB-ARC domain-containing protein [Oryza sativa Indica Group] Length=245 Score = 82.4 bits (202), Expect = 2e-14	NBS-LRR
2A	wPt-3896	50.3
2A	Xwmc826b	51.8
2A	wPt-7026	52.0
2A	CA658758	52.6
2A	wPt-7285	52.9
2A	wPt-7306	53.2
2A	Xgwm296a	53.3
2A	wPt-4201	54.0
2A	Xgwm425	54.4
2A	Xwmc827a	54.6
2A	Xwmc453a	54.6
2A	wPt-9320	55.1
2A	wPt-3037	56.0
2A	wPt-2435	56.3
2A	Xwmc522	56.6
2A	Xmag2090	56.8
2A	Xwmc32	57.1
2A	wPt-2120a	57.4		tgcaggtcaggtaaccggtgatgtaggtgagctatgtactgccaacccatgactccctctatatttagctctctgatgttagtcatgagatccatcttttctggagaaaagatttcattccagtttgtgtaacgtaggtccagcacccgcaggccatacaaaaataaccactctgtattatgttctacttcaattgttttgtaatctatacagtggtccagtccaaggaatcttaggccatgacacttcaGGAAAGAAGgnGAAGCAAAATngaaggcACAACAACAGAGAATCAGCACACCAAGcTTCCTGCAAnGATCAAAAAATCCATTTGGTAAAGcTCGnGGGTGATCGGATGTTTCAAATGCCAAGAAGAAAGATGATGTAgCTGCActggnt…	>lcl|contig498997 length=1386 numreads=31 ATAGAAGTATACCTCATAAGAAGTACAGCGATATCCTTTGTGCAGGTACTAGCTCATGCTTAACAAGACAACGACTAACC AATTCACATCTTGGAAATCAATGCCGGCCTTTAGCTTGCTTGTTGTGAGCATTCTACATTGATCATTCACCTCCTCGCTG CAAAGCGAGATGTCCAACTCTTCGAGCAAAGGTGGGAGGCCCGCTTCCGGCAGCCTTGACACAATCGGATATCTTCATAT CTTCAACATCTCCAGGGAGAGATGGTCGTGCAACTATATCTGTATGTCAGCAAACAGATCACGTCAGGATAAGGTTCTGA GGCGAAAGCTAGCAAACCTGTCGATGAACTGGC…	dbj|BAJ90286.1| predicted protein [Hordeum vulgare subsp. vulgare] Length=377 Score = 72.0 bits (175), Expect = 3e-11	dbj|BAJ90286.1| predicted protein [Hordeum vulgare subsp. vulgare] Length=377 Score = 72.0 bits (175), Expect = 3e-11	NBS-LRR
2A	TC82001	57.8
2A	Xwmc474a	58.1
2A	Xwmc296	58.6
2A	Xwmc792a	58.6
2A	Xgwm339	59.6
2A	Xgwm515a	60.1
2A	Xgwm10a	60.1
2A	Xgwm448	60.1
2A	Xwmc63	60.1
2A	Xgwm275	60.1
2A	Xbcd855	60.5
2A	Xgwm249a	60.6
2A	Xbcd1709	61.0
2A	Xgwm71b	61.1
2A	Xgwm558	61.1
2A	XS13M61(330)	61.2
2A	Xmgb5	61.3
2A	XksuF37a	61.3
2A	Xmgb225	61.3
2A	Xpsr388	61.3
2A	Xutv1340	61.4
2A	wPt-6461	61.5
2A	XS25M51(350)	61.5
2A	Xwmc702a	61.6
2A	Xwmc51h	61.6
2A	wPt-8621	61.7
2A	Xcfa2164a	61.8
2A	wPt-8826	61.9
2A	wPt-1203	61.9
2A	wPt-1217	61.9
2A	wPt-8243	61.9
2A	Xgwm1045	62.0
2A	Xmag1010	62.0
2A	Xgwm895	62.0
2A	Xwmc644	62.0
2A	Xgdm101b	62.0
2A	Xwmc744b	62.0
2A	wPt-3114	62.0
2A	Xgwm630a	62.1
2A	Xgwm328c	62.4
2A	Xgwm473a	62.4
2A	Xwmc794	62.4
2A	Xwmc632a	62.9
2A	Xgwm66a	63.2
2A	Xgwm304a	63.3
2A	Xwmc455	63.4
2A	wPt-7049	63.5
2A	Xgwm372	63.9
2A	TC81096	64.1		CCTGATACACATCATGAAGTAGGTAACTGGTGTGGTACTTATATTCAGATTTGACAGGAATAGAAACTGAACCTATTAAA TAGTTATGATAGGCTAGATGGGTTATAACTCTTCATAAATTCATTTCCGAATTATTGTTTGAACAACGCTGGGTTGGAGC CCCGGTGGTGCTAACATCTGCTGCTGGACGGCGACCAATGGGACAAGTCCCTAGGTAAGACGAAAACAAGTGTTGCATCA GCACATTTGATGCACAACAGCCATCGTAAGTTCCTCTCCCTTCTCTAATTAGTATTGATATTTCATTGTTATTAGAGCAG AGCAGCCACCAAAAGTTCCTCTTTTGATGCATCATTGAAAACATCTCTCTCTCTCTCTCTCTCTAATTGATTCAC…	>lcl|contig342806 length=1602 numreads=35 AGCTGCAGGTCCGGCGGCGGCTCTGGTCATCGGATCCAGGTTTGTGTCCGGAATCCTCTCCTCCCCGCAAATAGAGTATG CCATGTTGTTGCTAATTGCTAGAGATGTCCATCATAAGCTCAGGCCGTGGCCAACAACAACCTCCTGGTCCTGTGAGAAC TCAGTCGCATGGTCGCATGGGCGTGTCTCCCCTGATTAATTTGTATGGTAGATCTTCCGTGACGTGTGGCAGCACCCATG AGTGTTGGAGTACATGTTCAATATAGATAACAACTTCTTTGGTGACTTCCTCATCTAATGGTTAGATACAATTTTAGCAA CAATGAATAGACGCATGATAGGTTGTTATCTGC…	n	-	unknown
2A	wPt-0921	64.3
2A	Xbarc15	64.3
2A	Xbarc353	64.4
2A	Xwmc819	64.6
2A	Xwmc261b	65.1
2A	Xcfa2263	65.4
2A	Xbarc5a	65.7
2A	Xcfd6a	66.8
2A	wPt-8071	66.8
2A	Xgwm47a	67.3
2A	Xgwm445	68.4
2A	Xgwm817	69.0
2A	wPt-5865	69.4	MQTL (4)	tgcagcagtgtgaggttgccgaaagaagatggtatatgtccggaaaggtcattctgttgaagcaacaaaatttgcaggttcttcagtctcccaatcccctctggaataggaccatgcagattgttcccccctaactctaggtcgttgaggttgacaagatttccgatacctgagggGATcGTCCCAGnGATTcTGTTTCcTGCCATGcTTAGCCACnGGATCTgCCTTGAAAAGTnAGcTAcaTAaCCnGGAAGTACCCcTccnAGGTcGTTTTCGTTGAGATcTaTCAATnGTAGACGGGTGCAATTTGTGAAAAATcTCAGGAACTCCCAGCCcTCAGCATCATGGACTTGCAGCCTGTTGCTTCCCAAcTCAACACGGACAGGGCATAACTTCCCT…	>lcl|contig105226 length=2361 numreads=34 ATGTTTGTCAGTTGCAATTTAGTCTTTCCTTTGGTACTTTGCGAATGATCAAACCACCAACTATTAAAAGCACTAAGCAA TTCCTTAAACCTGACGACAGAGAGGACGAGTCCATTCCAGCTTGACCAGCGGAAAGAAAAACCTGATCATACATCGCACA CACTAGAACTAGAAGCCATGGCCACCATGTACGTCCGCCAGCTGCTCCTCCTCCTCGTCGCCGCCTTGTTGCGGATGCCG TCTTCTTCCTCGCTCCAAGGCGAGTCCGGCGACCGGGAAGCGCTGCTGGCGTTCAAGGAGGGCTGTCCGACCTCTCAGCC TCACTGAGCTTGTGGAACAGCACGAACACCGAC…	>gb|EEC70787.1| hypothetical protein OsI_02229 [Oryza sativa Indica Group] Length=1323 Score = 172 bits (436), Expect(7) = 3e-164	>gb|EEC70787.1| hypothetical protein OsI_02229 [Oryza sativa Indica Group] Length=1323 Score = 172 bits (436), Expect(7) = 3e-164	Leucine-rich repeats (LRRs), ribonuclease inhibitor (RI)-like subfamily	Bradi5g25117	3.1e-107	26567452	26570712	LRR Protein tyrosine kinase	Os01g33950 (Os01g0523100)	1.5e-82 3-854	18671229	18675674	LRR Protein tyrosine kinase
2A	PmHNK54	70.96	MQTL (4)
2A	Xwmc109	71.8
2A	wPt-3244	74.3
2A	wPt-7056	74.7	QPm.inra.2A/QPm_sugg	tgcagatcaacagtatgttgttgtctggcacactattgtacttgtccacggatgttggtgtgaactgtatttttaagtttctggcttgaattaaaataattaaactaatttccattcttctcatttctgataagtatgcaatacaaaacagtttacaatatatgtatgcactggcacacacagcattttcacttctttgcacatattttagttgtggtgcttctagtttgactcatgcaagtctttttactttcacttgtgtgcaatcttatcagaggtgatagatttcctttagttttacctatcttcctaaaatggttatgcttctagcaaaaggattgttgtggggtttgacttcagaggttgtaatatgtagcttgtcttacagaacttatgttt…	>lcl|contig1332687 length=875 numreads=35 TAATTTTTTTAATTATTCTTAGTTAGTCCTGCATTGCTGCTCTCATCCTGTCATGTTTATATGATTATGTGTCGAATGTG ACTTCTGTAAACTATATCTTTGGCTTTAATATTGTGAAGTATAGACCACTATGTTTTCTTGGGTGCAGATCAACAGTATG TCGTAGTCTGGCACACTATTGTACTTGTCCACAAATGTCGGTGTGAACTGTATTTTTAAGTTCTGGCTTGAATTAAAATA ATTAAACTAATTTCCATTCTTCTCATTTCTGATAAGTATGCAATACAAAACAGTTTACAATATATGTATGCACTGGCACA CACAGCATTTTCACTTCTTTGCACATATTTTAG…	TC:>gb|AEJ91396.1| receptor-like kinase [Triticum aestivum] Length=273 Score = 216 bits (550), Expect = 1e-67	TC:>gb|AEJ91396.1| receptor-like kinase [Triticum aestivum] Length=273 Score = 216 bits (550), Expect = 1e-67	Protein tyrosine kinase	Bradi3g49400*	1.8e-13	50766028	50770277	-	Os02g41990* (Os02g0631000)	1.3e-9	25231647	25239274
2A	Xgwm312	75.2
2A	wPt-2087	76.7
2A	Xgwm294	77.4
2A	Xgwm356a	77.5
2A	Xgwm761	77.6
2A	Pm23(Pm4c)	77.69	QPm.inra.2A/QPm_sugg
2A	Xgwm526a	77.7
2A	Xcfd168a	78.1
2A	wPt-7024a	78.5	QPm.inra.2A/QPm_sugg	tnnagaatgatgaggggacaaacaaagggatagncaaacagattttgcactnggctgtgatatggatgaagtaagtgggagtaggntgatgaggtntgcttgttgncattcanngtttgnccatccaattattactccattggacaaggttcatgcacttatgccatcaggattcaggacagctggaaagaggttcactgcacactgacgcacaggcagtggggtggggacgagcaatagttggcatctcATCACACCACGGGCGCAGGCACnGangAcgannnAacTGGTAGCAGCACCCACTTtGGGCATCTTCTCAATCTCGGTACTATTTTcCctTnGGATACCTGTGACTGAGGGAGGCCGGAAATTTtACCGCAGGATTAAAGCAgAgAAACA…	>lcl|contig103560 length=2375 numreads=43 TATTGCCACTTGCAGTTCTCCCGGCACATGGCCAAGTGCAGCACTGAACTTGCTGCCTTGTATCTTCTTCCGATCTCAGC TCCCCGGGATGACGAGGGTTAGCAGCAGCACACGAGCGTGCAGAGCACCCAAGCAGTTTGCCAACAGCTTTGGCGGTGTG GTGAGCGTGGAGGAAGAGGTTGCATACACAACCCTTGGCATGTTCATCAGCAGCCTCCGAGGTGCGGTAGAGACCGTCCT GGATGCGGAAGTAATCCAGCTCATCCAGCACGTCCTCGGCCCCGTACGCTAGCTGCCGCAGCTTTTGCAGCAGCTCGTTC AGGCCGGTTGTCGATCTCCCTGCCACGGGTGTT…	Cd:>gb|EEC78057.1| hypothetical protein OsI_17515 [Oryza sativa Indica Group] Length=1638 Score = 98.2 bits (243), Expect(2) = 6e-27	CL:>gb|EEC78057.1| hypothetical protein OsI_17515 [Oryza sativa Indica Group] Length=1638 Score = 98.2 bits (243), Expect(2) = 6e-27	NBS-LRR	Bradi5g22547*	1.9e-34	24880295	24888653	NBS-LRR	Os07g04900* (Os07g0141900)	1.3e-46	2162644	2167122	NBS-LRR
2A	Xwmc170	78.5
2A	Xwmc198	78.5
2A	Xcfd86a	78.6
2A	Xwmc181	79.0
2A	tPt-3136	79.5
2A	wPt-6064	80.3	QPm.inra.2A/QPm_sugg	TGCAGCAATATAAATGAATGGCGTACCTTTTGTTGCTAAGTAATCCTCTGATTAGGAAGGTGAGCTGCTCAACGTCCAAGTTTGCTGCATTATGACTAGCATGTATTTTCTGGTCAAGTTTAAAgAGAAgATCGCTTAATACTTTCTGTATGTCGGGATTCCgAGACACAGACACAATTGCTTTGTGTTCAAATTTTGTTGCAAGGGCATCATATACTTCTTTGGCAAGCGTAGTCTTTCCCAATCCTCCAAATCCAACAATAgAgAGTGnCTTGAGTTTCTTACAGTCCCCCTCGGTGATCTTCTTGATAATATCGTTCCTTGCTTCCTCTAGGCCGATGAnATTCTTCTTATCTCCATAgAgAACCTCCAAgAgAgGAnTAAGGGGGTCCCTTGnGA…	>lcl|contig700282 length=1205 numreads=22 TAGAGAGCTGTCTTACGAAATGGAGGACGTCATCGACTCTCTCCTGGTGCGTGTTGTGGGCTGTGACTCTAACCCCAATG ATCATCAGAACAGGCTCAAGAAGCTCTGGGTCAGCTTCAGGGATCTGTTTAAAAAGGGCAAGGATAAACATAGGATTTCC ACAGATGTCAAAGAGATTGAGAAGCAGTTGCAAAAAGTCGCCATCCAACACGAAAGGTATAAAACTACTAATCTACCTGC AGTCACAAGGGACCCCCTTAATCCTCTCTTGGAGGTTCTCTATGGAGATAAGAAGAATATCATCGGCCTAGAGGAAGCAA GGAACGATATTATCAAGAAGATCACCGAGGGGG…	>dbj|BAK07506.1| predicted protein [Hordeum vulgare subsp. vulgare] Length=293 Score = 110 bits (274), Expect = 9e-23; >gb|ABA94521.1| NB-ARC domain containing protein [Oryza sativa Japonica Group] Length=964 Score = 101 bits (252), Expect = 3e-20	>dbj|BAK07506.1| predicted protein [Hordeum vulgare subsp. vulgare] Length=293 Score = 110 bits (274), Expect = 9e-23; >gb|ABA94521.1| NB-ARC domain containing protein [Oryza sativa Japonica Group] Length=964 Score = 101 bits (252), Expect = 3e-20	NBS-LRR	Bradi4g44603	5.6e-26	47956101	47961205	Serine-threonine protein kinase	Os10g03570 (Os10g0124400)	7.4e-22	1540563	1546403	RGH1A, putative, expressed
2A	Xgwm1067	80.5
2A	Pm4d	81.63	QPm.inra.2A/QPm_sugg/QPm_RF
2A	Xbarc76a	81.9
2A	wPt-0638	82.6
2A	wPt-3728a	82.6
2A	Xgwm382	82.7
2A	Xwmc658	82.7
2A	wPt-7466	82.7
2A	Xgwm311a	83.6
2A	Pm4b	84.29	QPm_RF/QPm_sugg
2A	XgbxG303	84,7
2A	Xgpw4456	85.7
2A	Xcfd267	88,3
2A	Xmag3579	91.7	QPm_sugg	ttttttttttttttttttttttttttcaacggcgtcgagtatgttgatgc cctgaccaaaagaataagagggcatatcatgtgattccgtatctgtgctt tgttctccaaagatcatctaaaagaagtaaaaattaaactaagatgtaaa aaaatcgaccaacagcaacaacagaaatttgttctccaaagatcatctaa aagaagtaaaaattaaactaagatgtaaaaaaatcgaccaacagcaacaa cataaacatgatggttcagctctacacatactgttccaagagttatctcg acgataaggagatctgaatctcccagcttcttgtactgcaacttcgttgg ttctggctgcgggcgcgtatcgggtgccatctttgggtatgt…	-	>ref|XP_003562282.1| UniGene info linked to XP_003562282.1Gene info linked to XP_003562282.1 PREDICTED: protein tas-like [Brachypodium distachyon] Length=405 Score = 44.7 bits (104), Expect(2) = 1e-08	>ref|XP_003562282.1| UniGene info linked to XP_003562282.1Gene info linked to XP_003562282.1 PREDICTED: protein tas-like [Brachypodium distachyon] Length=405 Score = 44.7 bits (104), Expect(2) = 1e-08	putative aldo/keto reductase family protein	Bradi1g14700	5.5e-11	11659964	11663351	Aldo/keto reductase family	Os03g41510 (Os03g0611200)	8.0e-7	23086275	23090306	Aldo/keto reductase family	Ta.25760.1.A1_at	Score = 1055 bits (532), Expect = 0.0
2A	Xpsr540	98.2
2B	wPt-4026	0.0		tgcaggtcaggtaaccggtgatgtaggtgagctatgtactgccaacccatgactccctctatatttagctctctgatgttagtcatgagatccatcttttctggagaaaagatttcattccagtttgtgtaacgtaggtccagcacccgcaggccatacaaaaataaccactctgtattatgttctacttcaattgttttgtaatctatacagtggtccagtccaaggaatcttaggccatgacacttcaGGAAAGAAGgnGAAGCAAAATngaaggcACAACAACAGAGAATCAGCACACCAAGcTTCCTGCAAnGATCAAAAAATCCATTTGGTAAAGcTCGnGGGTGATCGGATGTTTCAAATGCCAAGAAGAAAGATGATGTAgCTGCActggnt…	>lcl|contig491535 length=1393 numreads=23 CGTGCAATGGCACCACCTCGTCGACGACGCCGACGTACCTCCGCCCACGACAGCCGCGGCGGCACCAGCTCGCCGCCGTC CCTCCAAAGGAGCAGCTGGTGGAGCTCGCGCCGGCCCGCTGGAATCAACTAGAATCCCTACCAATCAGGCCTGTTCGCCT GAAATTTGGCCGGAATGGAGACCGACACGATGGATCTTGGTCGGAATGGAGACTATTCTGGCGGTTGGACCTGGAACTTC CTCCCGCCAACCTTCTTTTTTTTTGAACCCGTTCTACGGTATTTTCATTAATATAGAGAAAGTACAAAATATGTTACAAA TATATTACAAATAAAGGGCATAGACAACTCAGC…	>ref|XP_002443538.1| UniGene info linked to XP_002443538.1Gene info linked to XP_002443538.1 hypothetical protein SORBIDRAFT_08g021230 [Sorghum bicolor] Length=1583 Score = 101 bits (252), Expect = 1e-23	>ref|XP_002443538.1| UniGene info linked to XP_002443538.1Gene info linked to XP_002443538.1 hypothetical protein SORBIDRAFT_08g021230 [Sorghum bicolor] Length=1583 Score = 101 bits (252), Expect = 1e-23	NBS-LRR
2B	wPt-0746	2.8
2B	wPt-8970	3.2		tgcaggtcaggtaaccggtgatgtaggtgagctatgtactgccaacccatgactccctctatatttagctctctgatgttagtcatgagatccatcttttctggagaaaagatttcattccagtttgtgtaacgtaggtccagcacccgcaggccatacaaaaataaccactctgtattatgttctacttcaattgttttgtaatctatacagtggtccagtccaaggaatcttaggccatgacacttcaGGAAAGAAGgnGAAGCAAAATngaaggcACAACAACAGAGAATCAGCACACCAAGcTTCCTGCAAnGATCAAAAAATCCATTTGGTAAAGcTCGnGGGTGATCGGATGTTTCAAATGCCAAGAAGAAAGATGATGTAgCTGCActggnt…	>lcl|contig85124 length=2512 numreads=61 AAGGCTTAGAAACTGCTGTTGTTAACATGGCAGAATTTGTTGCGCTTCTGGGTGGATTTGATCGTATGTCTCATAGGGCA TACGATGTTTATCTTTACACCGACAACTTCATGTTTGGGCGACACACTGAAAAGCAAAAGCTATTGAGCTTCTTGTTGCA GCATGACGACCCTCCTAGTAACCATGCACTGGCAGTTCTCCCTATCATAGGTGGTAAACTAACTGGGAAGAAAACTTTAG TTGCTCATGTGTGCGGCGATGAAAGGGTTCGCTCACGCTTCTCCTCTATATTGCACTTGGATGGAGACAACCTTTTGAGA ATACTTGATCATGGAAGGACCATGGAAGGTATGA…	>dbj|BAJ98556.1| predicted protein [Hordeum vulgare subsp. vulgare] Length=486 Score = 207 bits (527), Expect = 5e-60	>dbj|BAJ98556.1| predicted protein [Hordeum vulgare subsp. vulgare] Length=486 Score = 207 bits (527), Expect = 5e-60	NBS-LRR
2B	wPt-1663	3.2
2B	wPt-3388	3.4
2B	Xwmc489c	3.6
2B	wPt-6158	3.8
2B	wPt-3565	4.0
2B	wPt-0477	4.1
2B	wPt-6223	4.7
2B	wPt-1813	4.8
2B	W01T03a	5.2
2B	Xbcd348b	5.4
2B	Xgwm5b	6.5
2B	wPt-9274	7.1
2B	wPt-1634	7.6
2B	Xwmc764	8.3
2B	wPt-1842	9.8
2B	BQ170801	10.0
2B	Xbarc45a	17.1
2B	Xbarc35	17.1
2B	wPt-7970	18.9
2B	wPt-5960	19.2
2B	Xwmc661	19.3
2B	wPt-6805	19.6
2B	wPt-0100	20.4
2B	wPt-4916	20.4
2B	Xgwm210a	20.4
2B	wPt-3517	20.7
2B	wPt-3459	21.8
2B	wPt-8737	21.9
2B	Xwmc382b	22.7
2B	wPt-4453	23.3
2B	wPt-8235	24.1
2B	wPt-1601b	25.5		tgcaggtcaggtaaccggtgatgtaggtgagctatgtactgccaacccatgactccctctatatttagctctctgatgttagtcatgagatccatcttttctggagaaaagatttcattccagtttgtgtaacgtaggtccagcacccgcaggccatacaaaaataaccactctgtattatgttctacttcaattgttttgtaatctatacagtggtccagtccaaggaatcttaggccatgacacttcaGGAAAGAAGgnGAAGCAAAATngaaggcACAACAACAGAGAATCAGCACACCAAGcTTCCTGCAAnGATCAAAAAATCCATTTGGTAAAGcTCGnGGGTGATCGGATGTTTCAAATGCCAAGAAGAAAGATGATGTAgCTGCActggnt…	-		Est:>dbj|BAA85975.1| Pi-b protein [Oryza sativa (japonica cultivar-group)] Length=1251 Score = 215 bits (547), Expect = 2e-61	NBS
2B	wPt-2106	25.5
2B	wPt-5738	25.8
2B	XksuD18	27.1
2B	Xgwm614b	27.1
2B	wPt-7995	27.4
2B	wPt-10908	27.9
2B	BJ227727	29.3
2B	wPt-6311	30.2
2B	wPt-5188a	30.2
2B	Xbarc124b	30.5
2B	wPt-6706	30.6
2B	wPt-9958	33.0
2B	wPt-5567	34.2
2B	CA695634	37.8
2B	MlIW170	39.58
2B	wPt-1041	40.7
2B	Xwmc25a	41.7
2B	wPt-8326	43.6
2B	wPt-8389	43.9
2B	wPt-8004	44.0
2B	Xgwm154a	45.0
2B	wPt-10778	45.4
2B	wPt-3569a	46.9		tgcaggtcaggtaaccggtgatgtaggtgagctatgtactgccaacccatgactccctctatatttagctctctgatgttagtcatgagatccatcttttctggagaaaagatttcattccagtttgtgtaacgtaggtccagcacccgcaggccatacaaaaataaccactctgtattatgttctacttcaattgttttgtaatctatacagtggtccagtccaaggaatcttaggccatgacacttcaGGAAAGAAGgnGAAGCAAAATngaaggcACAACAACAGAGAATCAGCACACCAAGcTTCCTGCAAnGATCAAAAAATCCATTTGGTAAAGcTCGnGGGTGATCGGATGTTTCAAATGCCAAGAAGAAAGATGATGTAgCTGCActggnt…	>lcl|contig333406 length=1620 numreads=32 GACTCCGATGCGCCCAAGCCCCGGCCAAGGCCGTTCCCCTCCTGCACCGACCAGATCCCTGGGAGAAGGTGGGGAACTGC AGGGCATACGGCCGGCTGGGTGAAGCGCCGCTTCGCCCGTGATGCCGCAGGAGGGTCATGCAGCACGGCGGTCGCCGTTT CTGATAAGGTAAAAACTAACTTAGAACTTTTTGTGAGCCCATTGCTACTATGCTAATAGCCAAGTTTGAAGGGCAGTGTG GATACTTCGCTGAGTGATTCAACATTGGAGTACTAATTAGTAGGGCTAATTAGCTGCTGGGATTGCTCCAATCATCAAGC TGGTTATATTGTACAAAATACTTTTGAGTGATC…	Cd:>gb|ABL85042.1| serine threonine kinase [Brachypodium sylvaticum] Length=829 Score = 70.1 bits (170), Expect = 7e-10	Cd:>gb|ABL85042.1| serine threonine kinase [Brachypodium sylvaticum] Length=829 Score = 70.1 bits (170), Expect = 7e-10	serine threonine kinase
2B	Xwmc243a	47.4
2B	Xgwm1128	51.5
2B	Xwmc597a	51.7
2B	Xwmc213b	53.0
2B	tPt-4627	54.0
2B	wPt-5374b	54.8
2B	Xbarc200a	55.3
2B	Xgwm257	55.3
2B	wPt-6246	55.7
2B	Xmag3976	56.5
2B	Xwmc257	57.5
2B	wPt-7695	57.6
2B	wPt-4301	58.9
2B	wPt-5707b	60.2
2B	wPt-3983b	60.3
2B	wPt-4997	60.5
2B	wPt-1489	60.6
2B	wPt-3561	60.6
2B	wPt-8072b	60.6
2B	wPt-9402b	60.6
2B	wPt-9423b	60.6
2B	Xgwm71a	60.9
2B	wPt-9668	61.1
2B	wPt-6932	61.3
2B	Xwmc770	62.0
2B	Xbarc10a	62.0
2B	Xgwm682	65.7
2B	wPt-4195	66.1
2B	wPt-5788	66.3
2B	wPt-5513	66.4	CP5
2B	Pm42	66.5
2B	wPt-5672	67.32
2B	wPt-9644	69.6		tgcaggtcaggtaaccggtgatgtaggtgagctatgtactgccaacccatgactccctctatatttagctctctgatgttagtcatgagatccatcttttctggagaaaagatttcattccagtttgtgtaacgtaggtccagcacccgcaggccatacaaaaataaccactctgtattatgttctacttcaattgttttgtaatctatacagtggtccagtccaaggaatcttaggccatgacacttcaGGAAAGAAGgnGAAGCAAAATngaaggcACAACAACAGAGAATCAGCACACCAAGcTTCCTGCAAnGATCAAAAAATCCATTTGGTAAAGcTCGnGGGTGATCGGATGTTTCAAATGCCAAGAAGAAAGATGATGTAgCTGCActggnt…	>lcl|contig719389 length=1183 numreads=29 ATGAGTAACTGAGACTGTCCTTGTCATCCCCATGACTTAAACCTTTCATTTTATATCTTGTTCTTTCTAGATGCGAATGA AGAACCTAGAAGCAGGAAGAAAAGGAAACCTAAATGTTGCAACTGAGGTTAGAAAAAAACACAGCAGTTTGAGAAATGTG TTTCACAATGTAATGCAATTATTGATCAAGGATGACATTTCTAGGTTTTCCAAGTGGCTCCATCTTTGTTTGTTGTTGAG CTGAAAAAGGCAAAAGGAGATACTCTGGAATTTCAGAAGGTACTGCTCTTGAATATTGTGGTTCTTTAGCTATTTTACTC ATTTCACTAGTAAATTAAGATGTACAGTAGCTT…	>ref|XP_002463417.1| UniGene info linked to XP_002463417.1Gene info linked to XP_002463417.1 hypothetical protein SORBIDRAFT_02g043520 [Sorghum bicolor] Length=449 Score = 79.3 bits (194), Expect = 5e-14	>ref|XP_002463417.1| UniGene info linked to XP_002463417.1Gene info linked to XP_002463417.1 hypothetical protein SORBIDRAFT_02g043520 [Sorghum bicolor] Length=449 Score = 79.3 bits (194), Expect = 5e-14	CBL-interacting protein kinase 28
2B	Xmag464	69.6
2B	wPt-2600	69.8		tgcaggtcaggtaaccggtgatgtaggtgagctatgtactgccaacccatgactccctctatatttagctctctgatgttagtcatgagatccatcttttctggagaaaagatttcattccagtttgtgtaacgtaggtccagcacccgcaggccatacaaaaataaccactctgtattatgttctacttcaattgttttgtaatctatacagtggtccagtccaaggaatcttaggccatgacacttcaGGAAAGAAGgnGAAGCAAAATngaaggcACAACAACAGAGAATCAGCACACCAAGcTTCCTGCAAnGATCAAAAAATCCATTTGGTAAAGcTCGnGGGTGATCGGATGTTTCAAATGCCAAGAAGAAAGATGATGTAgCTGCActggnt…	>lcl|contig1069398 length=975 numreads=11 TCTTAATTAATGACATTTGGAGCATCTCGGCATGGGATGTTATTAATTGTGTTTTGCCTGAGAATGATCTTGGAAGTAGA GTATTGATCACAACTTGCATCAGCGAGGTAGCCAAATGTTGTTCTATGCGCCCAGTTGATGTCATCCACCAGATGGAGCC TCTTAGCGAGGAAGAATCCAAGACTTATTCATGAGGAGGCAAAAAGGCCGCTGAAAATGAGTTGTTGAAAATGTGTGGCG GCATGCCATTGGCAATAATTATTGCAGCTGGCAGGAAATCTGCAGGACTAGCTGAGCCAGAGATTCATGAGAGACGTATC CTTTCAACATCAGACTAATGTTCCACATCGGAT…	>ref|XP_002463270.1| Gene info linked to XP_002463270.1 hypothetical protein SORBIDRAFT_02g040910 [Sorghum bicolor] Length=1046 Score = 130 bits (328), Expect = 5e-29	>ref|XP_002463270.1| Gene info linked to XP_002463270.1 hypothetical protein SORBIDRAFT_02g040910 [Sorghum bicolor] Length=1046 Score = 130 bits (328), Expect = 5e-29	NBS-LRR
2B	wPt-7320	70.3
2B	wPt-8513	70.4
2B	wPt-5556	70.5
2B	wPt-7158	71.0
2B	wPt-0408	71.0
2B	wPt-6567	71.1
2B	Xgwm148	71.1
2B	wPt-4125	71.7
2B	wPt-6192	72.2
2B	wPt-9098	72.2
2B	wPt-6199	72.2
2B	TC82742	72.2
2B	wPt-1064	72.2
2B	wPt-0615	72.4
2B	wPt-7757	72.4
2B	Xgwm410	72.5
2B	Xwmc597b	72.6
2B	wPt-2120b	73.3	QPm_RF	TGCAGTATAGTAAACTCTGGGCATAGCATGATCTATGATAGAAGTATACCTCAAAAGCAGTACACGTGTACAGCGATATCTGTCGTGCATGTGTGCATAACAAGCCACCGAGTAATCAGTTCACATATTGGTCATCAATTTTGACCTTTAACTTGCTCGATGCTAGCGATTTGGATTGAAGTTTCAGCTCCTCCCTGCCATGAGATATTCTCAACTCCTCTAGAGAAGGTGGGAGGTCAGGCAACCCTGAGATGCTCGGACAAAATGCAATCTCCAACACCTGGAGCGAGCCAAGTCTGTGCACGCCTGCA	>lcl|contig498997 length=1386 numreads=31 ATAGAAGTATACCTCATAAGAAGTACAGCGATATCCTTTGTGCAGGTACTAGCTCATGCTTAACAAGACAACGACTAACC AATTCACATCTTGGAAATCAATGCCGGCCTTTAGCTTGCTTGTTGTGAGCATTCTACATTGATCATTCACCTCCTCGCTG CAAAGCGAGATGTCCAACTCTTCGAGCAAAGGTGGGAGGCCCGCTTCCGGCAGCCTTGACACAATCGGATATCTTCATAT CTTCAACATCTCCAGGGAGAGATGGTCGTGCAACTATATCTGTATGTCAGCAAACAGATCACGTCAGGATAAGGTTCTGA GGCGAAAGCTAGCAAACCTGTCGATGAACTGGC…	dbj|BAJ90286.1| predicted protein [Hordeum vulgare subsp. vulgare] Length=377 Score = 72.0 bits (175), Expect = 3e-11; CL: >dbj|BAJ90286.1| predicted protein [Hordeum vulgare subsp. vulgare] Length=377 Score = 305 bits (782), Expect = 8e-81; >dbj|BAA25068.1| XA1 [Oryza sativa (indica cultivar-group)] Length=1802 Score = 146 bits (368), Expect = 9e-33	dbj|BAJ90286.1| predicted protein [Hordeum vulgare subsp. vulgare] Length=377 Score = 72.0 bits (175), Expect = 3e-11; CL: >dbj|BAJ90286.1| predicted protein [Hordeum vulgare subsp. vulgare] Length=377 Score = 305 bits (782), Expect = 8e-81; >dbj|BAA25068.1| XA1 [Oryza sativa (indica cultivar-group)] Length=1802 Score = 146 bits (368), Expect = 9e-33	NBS-LRR	Bradi5g22180	7.16e-4	24646184	24647280	-	Os04g53160 (Os04g0623066)	1.12e-4	31656691	31662693	NBS-LRR disease resistance protein
2B	wPt-6477	74.4
2B	Xmwg950	74.9
2B	Xgwm132a	75.1
2B	Xgwm128	75.3
2B	wPt-3288	75.8
2B	Xbarc13	75.9
2B	Xwmc434a	76.0
2B	Xpsr596b	76.0
2B	wPt-2314	76.3
2B	Xbarc7	76.4
2B	wPt-7779	76.8
2B	Xbarc183a	77.0
2B	Xwmc35	77.5
2B	wPt-6471	77.7
2B	wPt-0335	78.5
2B	TC71236	78.6	QPm_RF	TGATCAACCATTGTATGCACGACATGCACATGCATTTCCATGATTAAGCTTATAACTTGCACTTAGAAAAATCATTCGTG TCTATAAATAAATAAAATTTCTGGTTAAATCAAATAGGAAGAAAAACACATCAAACATCAATATCAGCATCTAACAAAGC CTTTAGTCCCAAACAAGTTGGAGTAGGCTAGAGCTGAAACCCATAAGATTTCGCAACCAACTCATGGTTTGGCACATGGA TAGCAAGCTTCCATGCACCCCTGTCCATGGCTAGTTCTTTGGTGATACTCCAGTCCTTCAGATCTCTCTTTACGAACTCC TCCCATGTGAAGTTCGGTCTACCCTGATCTCTCTTGACATTATTAGCGGACGGCTAAAGCGTGCGGAGAATGTCA…	-	>ref|XP_003571941.1| UniGene info linked to XP_003571941.1Gene info linked to XP_003571941.1 PREDICTED: RNA-directed DNA polymerase from mobile element jockey-like [Brachypodium distachyon] Length=307 Score = 99.0 bits (245), Expect = 1e-20	>ref|XP_003571941.1| UniGene info linked to XP_003571941.1Gene info linked to XP_003571941.1 PREDICTED: RNA-directed DNA polymerase from mobile element jockey-like [Brachypodium distachyon] Length=307 Score = 99.0 bits (245), Expect = 1e-20	TE	Bradi5g03654	5.9e-24	4477192	4478400	Reverse transcriptase	-	-	-	-	-	Ta.13197.3.S1_at	Score = 870 bits (439), Expect = 0.0
2B	Xbarc55	79.1
2B	Xwmc261c	79.8
2B	Xwmc272	79.8
2B	Xgwm630b	81.3
2B	Xcdo370	82.0
2B	XksuF37b	82.5
2B	Xfba38	82.5
2B	Xbarc98a	82.6
2B	Xwmc474b	82.7
2B	XgbxG553	82.7
2B	Xbcd265c	82.85
2B	Xbarc1147	83.0
2B	Xfbb185	83.13
2B	Xbarc18a	83.4
2B	Xwmc344	83.5
2B	Xwmc27	83.5
2B	Xbarc167	83.5
2B	Xgwm374c	84.2
2B	Xcfa2278	84.2
2B	Xwmc265d	85.4
2B	Xwmc179a	85.4
2B	Xbarc160	85.4
2B	Xgwm319	85.7
2B	Xgwm403a	85.9
2B	Xwmc477	85.9
2B	Xbarc349	85.9
2B	Xwmc245a	86.1
2B	Xwmc592	86.4
2B	Xwmc498	86.4
2B	Xgwm877	86.4
2B	wPt-6278	86.55
2B	Xgwm271a	86.6
2B	Xgwm55b	87.0
2B	Xbarc128c	87.5
2B	wPt-0473	88.0	QPm_RF/Liang/QPm.caas.2BL	tgcagncnatttcnnntgnnagatcncgacatatttatttnnnagtgcccacatggctaaatgggaactgaagtaactcctttccacagttaaaagaaattactaaaatgggaacttttctcacagttaaaagaaatgattaaatgagaattgaaggttcaatgtttatctcccgcctttttgtcaactgaaatttgatgaacaaaggaaaatagttggcacctcaacgaangcgaaacgataattgaacaaacacaganagaatgaaccagcgagcctanttgtacagtantcacaatgtcanaatatctatccacaaggatcaccataaatcctaancaggcaaatataancaacaatttttggctcancgatctgcannnnnnnnnnnnnnnnnnn…	>lcl|contig1493284 length=830 numreads=47 CCTTCTAAATGTCTATTCTTGCACCATTGCCCTCATTCAGACTTATAGTAATGACTCGCTGCAGATCGTTGAGCCAAAAA TTGTTGCTTATATTTGCCTGCTTAGGATTTATGGTGATCCTTGTGGATAGATATTCTGACATTGTGACTACTGTACAACT AGGCTCGCTGGTTCATTCTCTCTGTGTTTGTTCAATTATCGTTTCGCTTTCGTTGAGGTGCCAACTATTTTCCTTTGTTC ATCAAATTTCAGTTGACAAAAAGGCGGGAGATAAACATTGAACCTTCAATTCTCATTTAATCATTTCTTTTAACTGTGAG AAAAGTTCCCATTTTAGTAATTTCTTTTAACTG…	CL:>ref|NP_001136555.1| UniGene info linked to NP_001136555.1Gene info linked to NP_001136555.1 hypothetical protein LOC100216675 [Zea mays] Length=350 Score = 80.1 bits (196), Expect = 4e-13	CL:>ref|NP_001136555.1| UniGene info linked to NP_001136555.1Gene info linked to NP_001136555.1 hypothetical protein LOC100216675 [Zea mays] Length=350 Score = 80.1 bits (196), Expect = 4e-13	putative Vacuolar sorting protein (with alternative splicing)	Bradi1g02117*	4.5e-15	1437315	1439508	Vacuolar sorting protein 9	Os03g62580* (Os03g0842700)	1.7e-14	35424469	35428088	Vacuolar sorting protein 9
2B	Xgwm129a	88.7
2B	Xbarc1139	89.1
2B	Xgwm388	90.61
2B	Xgwm337b	90.7
2B	CA594434a	91.3	Liang/QPm.caas.2BL	GCACGAGGGCTCCACCCGCGTGGATAAGCTCGCACCGCTCGTGCTCTGCTCTCCCTCCCA GACACACACACACACACTGCACACTACACACGCTCTCTCTCTCTCTCTCTGCTTGGCGAT CTTCTGTACCGAGCTCGCGAGGAGGAAAGCCGCCGCCGCATCGATCTCTCTCGACCATGG CCGCGCGAGCACTGACCGCCGCCGGCCGCCGGGTGGCCGGCCGGACCGGGACGACGCCTC TTCTCGCCTCCCGCAGGAACGGAGTCAGCATGAACCACTCCTCGGCCAGCGCGCGGCGGG AGGAGGAGCCGTACAAGGACGTCCGCGCCGCCGCTGCGGCGATGACGGGGGCGCAGGTGG AGGCGGCGCTCAACCGCAAGAACGTCGAGGTGC…	-	>dbj|BAK06531.1| predicted protein [Hordeum vulgare subsp. vulgare] Length=193 Score = 152 bits (385), Expect = 1e-43	>dbj|BAK06531.1| predicted protein [Hordeum vulgare subsp. vulgare] Length=193 Score = 152 bits (385), Expect = 1e-43	unknown	Bradi1g50440	1.7e-5	49039550	49040150	n	Os06g02410 (Os06g0114400)	3.3e-11	828716	830761	-	Ta.10760.1.S1_at	Score = 527 bits (266), Expect = e-149
2B	wPt-0950	93.0	Liang/QPm.caas.2BL	gnngactcctcatccagtctcctttttttccngntagannnnncaccaactacaatatgtgcggcatttgcaataacatcaccggtgctgcaataaaacaaagaccatgaattggctattagaaccacagtgagacttttttttttgaaaaggaggaaanccnccagcgacagtganactcttaactaaatgatttctataaataattanacgtaggggatagattcgttagctaccttggcaggtttggtgtctgctcacttggtccaggtttcttcttacaaatcttgtcatggttaagcatacctgctgtccctgtcctgggtccgcacttgatctctgtganacagtatttacaccttgatttgattggatgtccgttttcttcttctatggcat…	>lcl|contig03948 length=5111 numreads=89 CGTCCGCGGGTGTTTGAGGGGTCAGATTTGCCAGGTCCGGCTATAGATGCTCTAACCTCTCCAAAAAGAATATCTCCATT GAACAATTAAAAATAAACTCACGCGTCAACCGCATTTGGCTCCCTGTACTTTCGCATTGTATATTGTTTCTCCTCTGCTC GCCGGCTCTCAACTCTCAACATCCCTGGCTCCCTGTACTTTCGCATTGTATATTGTTTCCTCCATTGACCATCGCTCGAA TAGCTCCACCGGATCTGATGGAGGCCGCGATTGCATGGCTGCTGCAAGCCATCCTTGCAACACTCCTGATAGATAAACTC GATGCGTGGATTCGACGAGTCGGGCTTGCCGATG…	>gb|EAY95619.1| hypothetical protein OsI_17474 [Oryza sativa Indica Group] Length=1807 Score = 65.1 bits (157), Expect = 3e-10	>gb|EAY95619.1| hypothetical protein OsI_17474 [Oryza sativa Indica Group] Length=1807 Score = 65.1 bits (157), Expect = 3e-10	NBS-LRR	Bradi5g22187	3.1e-12	24655411	24661189	NBS-LRR	Os04g53160 (Os04g0623066)	1.6e-10	31656691	31662693	NBS-LRR
2B	wPt-3132	93.9
2B	wPt-7404	94.0
2B	wPt-2854	94.0
2B	wPt-7200	94.1
2B	Xgwm191b	95.9
2B	wPt-0694	96.2
2B	Xbarc101	96.9
2B	Xwmc360	97.5
2B	wPt-9736	97.7
2B	CA724675	98.3	Liang/QPm.caas.2BL	GCTCACAGGACGCAACAACCAGCCCACCGCCCCCGATTGTCGCCGTCGTCGGGTCTCTGC TCTCCGTCTCCCACGGGAGCCTGTGATCTGCGCCGCACTGTGCCATGTCGTCGTCGTCGT CGTCCACCGCGGCGGCGGGCTCCGCGCTGGGCGGCTCCCACGCCGGCCTCGCCCTCGCCG CCACCGCCATGGCGCTCTCCGGCACCCTCGTGCTCTTCTCGCTCTGCCGCGCCAAGCAGA CGGNCCANCACCTCGTCTCCTCCGACGCCGCCGCCACGTCCCCGTCTCCCGCCCGGCTCC GGCCCTGCCTCTCCTCCTCCGAGAAGCGGAAGCGGGAGAAGGCGCGGGGCGGGAAGCATT AAAGCGGGGTGCGCTTTGCCCGCCGAAAGTCCT…	-	-	-	unknown	-	-	-	-	-	-	-	-	-	-
2B	Xcdo669a	98.5
2B	Xwmc363a	99.0
2B	Xwmc441	99.0
2B	Xcfd70c	99.2
2B	wPt-4968	99.2
2B	Xwmc149a	99.8
2B	Xwmc500d	100.9
2B	wPt-1140	100.9
2B	wPt-5878	101.4
2B	Xwmc51g	102.1
2B	wPt-4002	102.1	Liang/QPm.caas.2BL	tgcagcagagaaatancactagagtntCgCCTTAgATCCaGCCTTTGgTGATAgCGTTGTTTCTAgATTTTcTTCTCnGnTnGGATGAACTGTTCCTTCTTTCTTCTTTGGAGCTCcacTGCTTAAAATTGAAAAAAGGAACCATGTTCAGCTGTTTTCacnnGgAGTGGAGTAGGGATGCnncnACTATATCAGGAGGGTCATCCCATCATTGCGAATCTGCTCTGCTGCAAAAGATGAAACACATGGAAACTAGAAAGCGTAAAGCACAAGAAAATGTGAAAAAACACCCCGCACACAGCGAGCAACGAAGAATCACGCCCCCAAAAGAAGCACAAAACATTCAAGCACAAGTAACTGTGATATTAATGCCCAGTGTCACTGACTCCCTGGTAAGGA…	>lcl|contig20770 length=3597 numreads=102 TACCTGCACTAAAACACCGTAAACAAAAAAAAGAGCATGGTAATCTTACAGTTTGCATGTGAGTCAATCAAGTCCCGTGG TCGAGGAACCAATCTGGTGCATCTTGCTGTAATCTTACGTCTACTCAGGTAATCTTACAGTTGCGAGTCCTAATTTTTTA GACATAAGGCCACTTAGGTAATTTTACAGTAGTGAGGTGTTCCCGATTTTCTTAGATATAATGTTGTGTTCCTTACTTCA TGTATATTTCGTCAGTTCTGTTACTCTTTCTATTTATTGTACTGAGTACACCGTGTCTCTAACAAAAGTAACATAGGCCA CTATCCTAATTCTGTAGGAGGAATTTTCGGTAA…	CL:>dbj|BAJ89238.1| predicted protein [Hordeum vulgare subsp. vulgare] Length=58 Score = 43.9 bits (102), Expect(2) = 1e-04	CL:>dbj|BAJ89238.1| predicted protein [Hordeum vulgare subsp. vulgare] Length=58 Score = 43.9 bits (102), Expect(2) = 1e-04	unknown	-	-	-	-	-	-	-	-	-	-
2B	wPt-4199	102.3
2B	wPt-5128	102.3
2B	Xgwm120	102.6
2B	Xgwm1027	102.7
2B	wPt-7892	102.9	Liang/QPm.caas.2BL	gaantcgnccntgatggatccagtgcagagactaagatacctgttccttcttcattctcaccggtttgaatgtaaattcctatgctattttcctttagttagccgatgttggagtcggtagtctacttcttccgtgcagcaccagtatagacctcggctccgagttgatttcaccagcattgcattggttctgcattttacactgttccgatttgatctgatttgattagattaatactgcattggctctgcattttacgttgatccaatttgatctgatttgattaatattgcattggctctgcattttacgctgatcctatttgaactgatttgattagattaatattgcattggctctgcattttacgctgatccgttttgatctaatttgatttg…	>lcl|contig1032625 length=1005 numreads=12 CAATTCATTCATATATGACCTGATAGTAGGCGATCTCGGGTGGAAACAGAATAATAGTAGTACATAGGATCTAGCAATTG TTGTGGAGAGACCAGAAACGTCTGATATGGTTAGCGCACGACCGCACGTGTTACGCTGTGCCTTCGTATAGAATTGGATG CCGCGTTGATGGAAAAAATCAAATCAGATCAGCATAAAATGCAGAGCCAGTGCAATATTAACCAAATCAAATTAGATCAA AACGGATCAGCGTAAAATGCAGAGCCAATGCAATATTAATCTAATCAAATCAGTTCAAATAGGATCAGCGTAAAATGCAG AGCCAATGCAATATTAATCAAATCAGATCAAA…	n	-	unknown	Bradi3g32590*	2.5e-5	34920231	34921954	-	Os04g30300* (Os04g0371500)	3.87e-3	18087911	18091534	Reverse transcriptase
2B	wPt-8040a	103.4
2B	BU099658	103.8	Liang/QPm.caas.2BL	TCTTTTTTTTTATTATTGTTGGGAATGAATCAATACAAGGACGCCCTTCCTATTAATCAA GGATTACAAAAACAAACCCTAGACCTAAACTCTCTCTCTCTCTCTCTCTTTTCTCTCACA TAGAATACATTCTACAAAAAAAACTCTTTCAGTGCTGCTTCTGGGGTTGCCAGTGTTGTG ACAAGCGAAACCCCAAAAAGGCCCCACTGCAACCAGCCAATACAAATTTTGACTCGACCG ACCGACCTCAACTTCCTATAACCTACAAGGCGCGCACCTGCACCGCCTTTTCCGACTCGA CAAAAACAGAGTTCCTCTCGTCACATTTCAATTCTTACCGCGCTACACTTTGAGCAGACC TGTATAACCAGAGGACAGTATACAACACCAGCC…	-	>ref|XP_003579548.1| UniGene info linked to XP_003579548.1Gene info linked to XP_003579548.1 PREDICTED: transportin-1 [Brachypodium distachyon] Length=894 GENE ID: 100838433 TNPO1 | transportin 1 [Brachypodium distachyon] Score = 111 bits (278), Expect = 2e-24	>ref|XP_003579548.1| UniGene info linked to XP_003579548.1Gene info linked to XP_003579548.1 PREDICTED: transportin-1 [Brachypodium distachyon] Length=894 GENE ID: 100838433 TNPO1 | transportin 1 [Brachypodium distachyon] Score = 111 bits (278), Expect = 2e-24	transportin-1	Bradi5g27500	4.0e-25	28235190	28247313	importin beta superfamily	Os04g59494 (Os04g0691500)	7.3e-24	35369210	35382514	importin beta superfamily	Ta.9780.1.A1_at	Score = 458 bits (231), Expect = e-128
2B	wPt-3701	103.8
2B	wPt-4812	104.5
2B	wPt-7765	104.9
2B	wPt-7859	104.9
2B	tPt-6105	104.9
2B	wPt-7161	105.0
2B	wPt-8856	105.2
2B	wPt-5736	105.3
2B	wPt-7350	105.4
2B	wPt-9336	105.4
2B	wPt-8284	105.4
2B	wPt-6565	105.5
2B	wPt-2397	106.0
2B	wPt-10715	106.0
2B	Xbcd292	106.2	Liang/QPm.VI.2B	ggaaaatgctcttatggccctggagaatgccgggcttttcaagactggtg gcttgatgaaagaaaaggtactcttttgcagcagtgaagtaggccgaact tcgtttgttcggcagctggagtcggatttccacatcgacacaagcctcga gataatttcccaactatctcggttcattcggtgccaactattcgtttcct ccatggaaggaggacagcttgcagccaatgtatttaactctccgagcctg gagcagttcttctcttgagaacggtaccataacaaaaggggttcacaccc tatagcccatcggttcaagctacgaggtatttcaggcaattcagtgatgc cagcgtcacagaagaacctcatcagaatataaagtgaagcag…	-	>ref|XP_003580800.1| UniGene info linked to XP_003580800.1Gene info linked to XP_003580800.1 PREDICTED: peroxisome biogenesis protein 22-like [Brachypodium distachyon] Length=256 GENE ID: 100842714 LOC100842714 | peroxisome biogenesis protein 22-like [Brachypodium distachyon] Score = 164 bits (416), Expect = 1e-47	>ref|XP_003580800.1| UniGene info linked to XP_003580800.1Gene info linked to XP_003580800.1 PREDICTED: peroxisome biogenesis protein 22-like [Brachypodium distachyon] Length=256 GENE ID: 100842714 LOC100842714 | peroxisome biogenesis protein 22-like [Brachypodium distachyon] Score = 164 bits (416), Expect = 1e-47	peroxisome biogenesis protein 22-like	Bradi5g25827	1.8e-41	26994044	26997446	-	Os04g57680 (Os04g0672800)	4.8e-41	34338448	34341913	-	Ta.4359.1.A1_at	Score = 466 bits (235), Expect = e-131
2B	wPt-1650	106.4	Liang/QPm.VI.2B	tgcagacgcccagactgcaagaggagggacaacacgctcctggcgatctggagcatggttagtgaatctgaggctggtcattattgtgaccaaaactgcatcaaactaatctgctagaaactccactttaatgaactacagataaaacacaaggccagacctgaaaaaataAAAAAATGcTATGGACTGcTTAGAGAGGacTcTGCAcnGcgTcAaTaaCAcTCAAaccngcaCCAAAAacACTCCGCACTgcAaCAGTGcgTTAgCCgCaCCGCaCCTaTCCACTATCCAGAGCTGCAAnGGTTTnGGTGCAGTGAAAAaCAGaGAAnGGGAcTACGaCAAAaCCAAAAAGGGGaCCAGCTnGAATAAgTcTTCTAGAGAgTcTTTTCCCGTTGGCTA…	>lcl|contig361357 length=1569 numreads=55 GTGCTCGTGCACCTCCCGTTTAGACCCTGCTGTTTGTGGGCACAAGCGATGCAGTCCACTATGTATTCAGGTAGTGCAAT GTGCTAGAATCCTTTTGTTGGAGGTGACTGCTGCTCCTCGCCACCCATCTCCTTCCTCTACTGCAGAAGGAAGGCTCGCA ACGTCTCCATGTAGTTCGCCCCTGGCAGCGACACCATGGCTGTGTGTGGCATGCAGTTAAGTTTCATGTCCTCTGTGTTT TTTAAAGAAAGTTCATTGAAGTTTGTTGTGCAGCTCGCTTGCTGGTGTAGTACGTGGGCAACTCCGTCGTACAGTTTGTA AACATCTTTTCTTGTAAAAGCAGTGCGCTTGGT…	>gb|EAY94704.1| hypothetical protein OsI_16482 [Oryza sativa Indica Group] Length=756 Score = 82.4 bits (202), Expect = 9e-14	>gb|EAY94704.1| hypothetical protein OsI_16482 [Oryza sativa Indica Group] Length=756 Score = 82.4 bits (202), Expect = 9e-14	EF-hand, calcium binding motif	Bradi5g14570	1.1e-15	18018879	18026531	LEUCINE ZIPPER-EF-HAND CONTAINING TRANSMEMBRANE PROTEIN	Os04g41950 (Os04g0496800)	8.1e-16 317-739	24846903	24853939	LEUCINE ZIPPER-EF-HAND CONTAINING TRANSMEMBRANE PROTEIN
2B	wPt-3042	106.8
2B	wPt-305355	106.9
2B	wPt-6522	107.4
2B	wPt-8569	107.5
2B	wPt-3436	107.7
2B	Xcfd73a	107.7
2B	wPt-305036	107.9
2B	wPt-7317	108.1
2B	wPt-0906	108.8	Liang/QPm.vt-2B	tgcAGAAATTAATATTGTGgTcngTnAATGGGAATCATGAGTTTcnGaCAATGAGAGCCATTAGTTAGAaTcTATTGTGcTAGGaTcTTTGcTTcgCaTCCCATATGTGCCAAGTTAcTGGTAGAATTGTGTATCAAanTTTTTGTGCTGGGATCTTTGCTTCACGTcTCATATGTGCAAGTATGCGAGCGAGACTGGCTTGGCTCTAACCATGATGATTTTCTTTTCTTGGTAGATGTTCAAAATCAAACAAGATGACTACCTAAAGTACGAGCcTCAGAAATCGTAAGAAGCAGAAGTTATTGGTACTTGCTCACACTCATTTCTCATGTTGATGCTCAGGCATAACCTCACAAAGCTTTGGCACACACTCACTTATAATCAGGGCTCGCTTAATTT…	>lcl|contig84518 length=2518 numreads=90 CGAAAATAGAGCCCGCAGTCCCAGCATCGCTATCCATAAGTCAACGTATTGTTCGTTTTCTTCGATATCCTCGTCAATCC CAAACCCCACCTCCCACCGACGATCCCCAATTCCGGCCGCATGGTCGCCTGTCGCCGGGTGCTGCTCCGTCCCGAGCACC GTCGATGACTTTGTCGCCTGCTCAAGCCCGCCCCTCTTCATTCCTCTCCCCATTGTTGTCCAACGCCCCGAGCTCCCATC GCGCCGCAGACCACATACTCCTCCTGAATCCCGATGCACCGCCCGCGCGTGCCCACATCTTGCCCGGTTGTCCACCCACG CGTCTCCTACCAAGGGGTCCGGCGAGCAGGGCCG…	n	-	unknown	-	-	-	-	-	-	-	-	-	-	Ta.18936.1.A1_at	Score = 246 bits (124), Expect = 2e-64
2B	wPt-0794	109.2
2B	wPt-0891	109.6
2B	wPt-2274	110.1	Liang/QPm.Vt.2B	tgcaggccatcctcaccagctccccacgcTTTTTgTCCAcTaGGAGGATGcaTcGCCgCAGcAAAACCAcTTGTGnGTcGTcGTAAAGAaCCCTcCAATGATGcGTACGAGAacATATTTnGGcAAcGACACGGTTTATAcTTTCCCATTTgCACCCTGAAAaCAAAATTCATTTCTCAGTTTCCATATGCTcCACAAGGAGgCAGCCTTCACAAGATTAAGCATGTTATTTTcTTATATAAATGCGAGAAAGCACGAaCATCTTTAAATTTTGAAATCCTACCAATCCCAGCGAACTCAGAGACAAAGCTCCAAACATGTTGTGCAACCACACAATCAAAAACTAAATGTTGCCAGATTCATTCTCACCACAAAACAAACAAGTGAGATAATCCACTT…	-	>ref|XP_002453810.1| Gene info linked to XP_002453810.1 hypothetical protein SORBIDRAFT_04g018371 [Sorghum bicolor] Length=498 Score = 54.3 bits (129), Expect(4) = 2e-19	>ref|XP_002453810.1| Gene info linked to XP_002453810.1 hypothetical protein SORBIDRAFT_04g018371 [Sorghum bicolor] Length=498 Score = 54.3 bits (129), Expect(4) = 2e-19	unknown	Bradi5g04700	4.5e-5	5994891	5995899	REVERSE TRANSCRIPTASE	Os04g34400	6.5e-10	20828455	20830475	REVERSE TRANSCRIPTASE
2B	rPt-6122	110.3
2B	wPt-11421	110.4
2B	Xbcd512	110.4
2B	wPt-3632	110.6
2B	Xgwm16a	110.6
2B	Xgwm47b	110.6
2B	wPt-6643	110.6
2B	wPt-2724	111.0
2B	wPt-10548	111.6
2B	wPt-2293	112.0
2B	wPt-8693	112.2
2B	wPt-8340	112.8
2B	Xwmc435a	113.2
2B	wPt-0189	113,3	QPm.Vt.2B	TgCAGTAAGAAAATAAATGGTGGGTTGGCTGTTAggaccAcgATTAGTGGGCTGCCAAGAAGATGTATGTAACCATTCAAGAAAAGAAAAGAGGTATATAAACGATTTCTAATTAAATGGGcTCATGCTCAATTCTTCCTTAGGTACCTTGAAGGGTnTGGTGGATGCGCTCCAGGAGGTATCATCTTATCGGGATGCTCCTTCTCCAAATGTCTCTTCATTGATGATGTACCGTTGGTCTTCGTATCACACTTGAACTCATTGAGACAGTGTCTACATACTGCTTTGACGGACTTTCCGTTAACCGTTTCTGTGACCGTAAAGTGTACCCAGGCCACGGACCGTGATTTGCCAACACTGTTACTCGGCGTATCATCATCGCCACTGGATATCTCATTG…	-	>dbj|BAJ98893.1| predicted protein [Hordeum vulgare subsp. vulgare] Length=741 Score = 108 bits (270), Expect = 6e-22	>dbj|BAJ98893.1| predicted protein [Hordeum vulgare subsp. vulgare] Length=741 Score = 108 bits (270), Expect = 6e-22	NBS-LRR	Bradi5g22187	5.8e-14	24655411	24661189	Leucine-rich repeat-containing protein	Os04g22100	2.0e-11	12518479	12521107	BED zinc finger family protein
2B	wPt-9654	113.4
2B	wPt-1294	113.5
2B	CA662535	113.6	QPm.Vt.2B	TTGACGCTGTTCCAATCTCTCTTTTTTATTGTTGGGAATGAATCAATACAAGGACACCCT TCCTATTAAGGATTACANAAAACANACCCTAANACCTAAACTCTCTCTCTCTCTCTCTCT TTTCTCTCACATNTAATACATTCTACAAAAAATCTCCTTNAATGCTGGCTTGCTGGGGTT GCCAAATTGNAGNGGTNACAAAGCAAAAANCCCCAAAAANNANCCCCACTG	-	-	-	unknown	-	-	-	-	-	-	-	-	-	-
2B	Xbcd410	113.8	QPm.Vt.2B	atctcccgtaatccactacgggctctctcactcactcactcactatctct ctctctctctctctctcactaaacaaaggaaaagaaataaaaacagagga gggttccagaaggagggatgggtctgtcgggtctgtcacacagcactagc acagcttcacagcccaaccacccccagcaaaac	-	-	-	unknown	-	-	-	-	-	-	-	-	-	-
2B	Xpsr370b	114.0
2B	Xgwm501	114.9
2B	wPt-8521	116.0
2B	wPt-2135	116.1
2B	wPt-3378	116.3
2B	wPt-5779	116.3
2B	wPt-7360	116.3
2B	wPt-10440	116.3
2B	wPt-5680	116.4
2B	wPt-3929	116.5
2B	wPt-0489	116.6
2B	wPt-3651	116.8
2B	TC72953	116.8	QPm.Vt.2B	GATCTCGCCGCCGCCCTCCTTGGCTCCCGCTGCTCTGCTGCTGCTCCTTGGCTCGCTCTGGGAGAAGACGAAGAGGAGAA AAGAAAGCTGACCATGAATCCAGATCCAATGGAAGTGCAAGAACCACCACCCCATAGGAACGAGAAAACCATCTTTGAGA TGTGCAGAGAAGCCAGAAACTTTCGTACTAATGCTAGGAGGTGTGGCACTCTTCTTCAGCCCTACGAATTTAGCTGTCCA CAAACTGCAGAACTTGGATTTAAAAATGGTTATATCTATTATTCAAGCAAGGCAATAAAGTTTGCTGCGGATATAGAACA AGGATTTGACTCAGAGGAACTGCAGAAACGAGCTGCCACCTTCTGGGTTCTGAATGAAGTGCCTTTTGGTCAGCT…	-	-	-	unknown	-	-	-	-	-	-	-	-	-	-	TaAffx.122646.1.S1_at	Score = 1029 bits (519), Expect = 0.0
2B	wPt-0049	118.6
2B	wPt-4368	118.7	QPm.Vt.2B	TGCAGCACCAGGTCCAGACTAATGAGTTCTCGCAAGCTCGCAAGGTTCTCCAGATCCTGTTCTGCCACAGCCCCCACATTCACATACAAGTGTGAGAGGATCGGAATGCGGGAGACATTGATCCACGCCGGCAGCCGATAGGACGTGATGCTTAGCTGAAACTCACGGAGTTGACCTGGCGGGTCAAAGGCTTCCAAGTTGAGCCCATCACTGAATGACCTAAGTCTTGGGATTTGGATTTTCTCTAGTTTTCTCATAGACTGCACCAAAGTTTCATTCTGGCTCTCATCCAAGTGTTCAATAGCAATAACGAGCTCCCTCAGTTCCCTCAGCTTGCCCAGCTCTGCCGCAAAATTTTCCGACATGTTCACTACGCCCACCCGCAGCTCTTCTAAAGAT…	-	>gb|ADM48809.1| NBS-LRR resistance protein [Thinopyrum intermedium] Length=1059 Score = 161 bits (408), Expect = 3e-38	>gb|ADM48809.1| NBS-LRR resistance protein [Thinopyrum intermedium] Length=1059 Score = 161 bits (408), Expect = 3e-38	NBS-LRR	Bradi4g09587	8.4e-33	8931299	8935634	NBS-LRR	Os11g03650 (Os11g0130900)	1.1e-23	1416436	1421232	NBS-LRR
2B	wPt-4917	118.7
2B	wPt-2266	119.5
2B	wPt-1646	119.7	QPm.Vt.2B	TGCAGCTGCATCAAGGGGTTCAGCCCGACGTCTCCGGTGCAGTGGAAGATGAGGGGCACCTCCAGTGGATGCCGCCGAAACGTGATGTTGGACTGTGGCAATGGAACTTCCACCACAGATGGTTTCGTGGTGATGCACGGATTGAAGCTTCCCGATACGCGCAATGCGTCGGCGGATGCAAGCATCACGTTGGAAGAATGCAGCGCGAAGTGCCTGGCGAACTGTTCATGCCTAGGCTATGCAGCATTAGATATCCGGGGAGGAGGCGTTGGAACTGGGTGCATCATCTGGAAAGATGACCTCATGGATCTGCGGTATGTAGATGGAGGACAAACCCTCTATCTAAGATCTGCCAAGTCTGAATTAGGTACGTCCAGTTCTCCTTAAACACTTGGTGTG…	>lcl|contig2011237 length=690 numreads=13 CTTGGCATGGAAGGTTTTCTTCCAAGGGCCGAGGGACATCTGCGACGACTACGGGAAGTGCGGGGCATTTGGTATGTGCA ATGCCAATGCGCCGTCGACGTCATTCTGCAACTGCATCAAGGGGTTCAGCCCGACGTCTCCGGTGCAGTGGAAGATGAGG GGCACCTCCAACGGATGCCACCGAAACGTCATGTTGGACTGTGGCAATGGAACTTCCACCACAGATGGTTTCGTGGTGAT GCACGGAGTGAAGCTTCCCGATACACGCAATGCGTCGGCGGATGCAAGCATCACGTTGGAAGAATGCAGCACGAAGTGCC TGGCGAACTGTTCATGCCTAGGCTATGCAGCAT…	>ref|XP_002447173.1| Gene info linked to XP_002447173.1 hypothetical protein SORBIDRAFT_06g029790 [Sorghum bicolor] gb|EES11501.1| Gene info linked to EES11501.1 hypothetical protein SORBIDRAFT_06g029790 [Sorghum bicolor] Length=840 Score = 183 bits (464), Expect = 1e-44; >ref|NP_001147960.1| UniGene info linked to NP_001147960.1Gene info linked to NP_001147960.1 receptor-like kinase [Zea mays] g…	>ref|XP_002447173.1| Gene info linked to XP_002447173.1 hypothetical protein SORBIDRAFT_06g029790 [Sorghum bicolor] gb|EES11501.1| Gene info linked to EES11501.1 hypothetical protein SORBIDRAFT_06g029790 [Sorghum bicolor] Length=840 Score = 183 bits (464), Expect = 1e-44; >ref|NP_001147960.1| UniGene info linked to NP_001147960.1Gene info linked to NP_001147960.1 receptor-like kinase [Zea mays] g…	KIN	Bradi5g23087	3.1e-41	25188647	25192097	Serine-threonine protein kinase	Os04g54140 (Os04g0634000)	5.7e-45	32254120	32258262	Serine-threonine protein kinase
2B	wPt-7305	119.7
2B	Xwmc175a	119.8
2B	wPt-5242	121.5
2B	Xgwm1300	121.6
2B	BJ253815	122.2	MQTL (8)	GGAAAAGGCGCGTACAGACACAGGACGTACGCGCGCCTTGCACACCACACGGTACAAGCC ACAAGGGGCCATGAACTAGCTCGATACGATACGATACGATACGATAGATCTCGTCTTATT CTCGGCGGCAATTAAAAAGAGAACACAAACGCACACACCATGCATAACTACTACTAGTGC TCCTTCATTAGGTCCATCCATGCCATGCCATCTCCTTGTCCTGATTTGATGGATCACTTG CAGGTGCACGGGTTGCAGGTGCAGTTGGAGCCGCACTTGCACCCGCCGTTGTCGGCTCCG GTCTCGGCGGCGGCCTCGAACGACGGGGTGCCCTTGGAGGGGGCGACGCCCATGATGAGG GTCTGGGAGGTGGTGGTCACCCCCTCGTCCATC…	-	>gb|AAP80616.1|AF470355_1 Gene info linked to AAP80616.1 metallothionein [Triticum aestivum] Length=114 GENE ID: 542898 LOC542898 | metallothionein [Triticum aestivum] Score = 108 bits (271), Expect = 2e-27	>gb|AAP80616.1|AF470355_1 Gene info linked to AAP80616.1 metallothionein [Triticum aestivum] Length=114 GENE ID: 542898 LOC542898 | metallothionein [Triticum aestivum] Score = 108 bits (271), Expect = 2e-27	metallothionein	Bradi2g03280	3.0e-17	2419518	2420419	Metallothionein	Os01g05650 (Os01g0149800)	3.8e-14 240-404	2693134	2695085	Metallothionein	Ta.28695.2.S1_s_at	Score = 1039 bits (524), Expect = 0.0
2B	CA681959b	124.8	MQTL (8)	CTGATTTCTCACTCAGCTGCGTATATAAGACTGACAACAGACTGATATGTTAATCTGAGC ATCACACACAGCCTTGGCAAAGCACAAAAGGTAAGGCAACAGAGCAAGCAACAGATAACT TAACAAGGACACACCCACACACACACTGTTGGTGTTAACCCACCGCCCTTTTATTGAATT TGCCCCTCCGTGCCTTTGCTGCACCTTACAAACACAATCTTTCAATAACTGGGGGAAAGA GTGTGGCATCAGCACAGGTTTGCTTNGAACCAAATGCATGCACATCACATGGCTGCTCAA GTCCTTCCGGAGTTCCCGCCGCTCCGCACTAATGCCGGATCGCATTTTGTTGCGCCAAAC TCCTGGTTTGGATCCTCAAAGATC	-	n	-	unknown	-	-	-	-	-	-	-	-	-	-	TaAffx.6606.2.A1_at	Score = 248 bits (125), Expect = 3e-65
2B	Xwmc332	127.5
2B	Xcdo244	129.4	MQTL (8)	aaaaaaattgcacgtatctatcacacgacaatgtacagactctaattctg tccggggaatttttcaaatcgacaattgtgttggtgcaccgacgacgaga acaatggctccgtcgcctcggtggtggtgaaggatctcgacgtgttggag tgtgtctcgtttgctccttccggtggttttccgctgatctt	-	>ref|XP_003580562.1| UniGene info linked to XP_003580562.1Gene info linked to XP_003580562.1 PREDICTED: LOW QUALITY PROTEIN: probable leucine-rich repeat receptor-like serine/threonine-protein kinase At3g14840-like [Brachypodium distachyon] Length=373 GENE ID: 100844840 LOC100844840 | probable leucine-rich repeat receptor-like serine/threonine-protein kinase At3g14840-like [Brachypodium distachyo…	>ref|XP_003580562.1| UniGene info linked to XP_003580562.1Gene info linked to XP_003580562.1 PREDICTED: LOW QUALITY PROTEIN: probable leucine-rich repeat receptor-like serine/threonine-protein kinase At3g14840-like [Brachypodium distachyon] Length=373 GENE ID: 100844840 LOC100844840 | probable leucine-rich repeat receptor-like serine/threonine-protein kinase At3g14840-like [Brachypodium distachyo…	NBS-LRR	Bradi5g22007	6.4e-5	24489186	24490803	Serine/threonine protein kinase	Os04g52840* (Os04g0619400)	1.4e-142*	31463105	31466403	Serine/threonine protein kinase
2B	Xwmc627a	130.7
2B	wPt-9257	130.7		TgCAGCCCAACTGTTGTTTATATgCACGCAGACAGGAGACTGAGGAGAGGGAAAAGCTTGCTACTgTCAGATATGGGTAGCTGCTTGCCATGGGGATCATCGTCGTTGGTACTATTTTTGTTGTTACAGTTCATGCTTCACTTGTCCTCTGGCCACTTCGTGGAGGAGAGGGCTGCGCTAATGGACATCCGgTCTTCCCTGATAAGAGCGCAGTGCCCGTATGCGCATGATCCATGGGGGGAGGAAGGTGAAGACTACTGATCGTGGGATCTTGTGAAATGCAATAATAGAACGCAACGAGTATCTCATCTCTACCTTTCATCTGTATATCTGAAGACAGATGTAGATGATTGTTGGTATTTAAACGCGTCGGTGTTTTCTGCATTCCAAAAGCTTCAG…	>lcl|contig887237 length=1073 numreads=18 ACATGCATGTAGTCATAATGACACTTAGCTACTTCTTCTCATTCATTCGTTACATGCTTGTGGCATCCGGTTAACAAAAG AAAAGTTGACTTGCAAAGCAATCATTAAATTCACTCTTGGTATCTGTAATCTGAGTTTGTGGCCTTGTATAAGGGAATAG AGGGAGTACTAGATATGCATTGCTCAAGTTTTCTAGTTATATTTGGTACATTTGTGGCCCCGGAAACCTTGGTTTGATGA AGAAACATACTATGTGAATGATTGATGAAGTAACATACTATGTGAATGATATGTGTGTCGTCCCTGTTTCTCTCGGGGCC CATATGACGTTGTTAGAACTTTAAAAGTCTAGC…	>emb|CAJ86059.1| H0821G03.10 [Oryza sativa Indica Group] Length=1779 Score = 100 bits (250), Expect = 7e-20	>emb|CAJ86059.1| H0821G03.10 [Oryza sativa Indica Group] Length=1779 Score = 100 bits (250), Expect = 7e-20	LRR/KIN	Bradi2g42820	3.5e-05	43264921	43267943	Leucine-rich repeat protein	Os04g55420 (Os04g0647900)	3.2e-16	32963272	32967004	Leucine-rich repeat protein
2B	wPt-4223	131.1
2B	wPt-0510	132.0
2B	wPt-0567	132.9
2B	wPt-8776	138.2
2B	Xwmc149d	138.6
2B	TC89976	138.8	MQTL (8)	CACGAGGCTGCTGCCTGCTATGCCCCAGCAGCTATTGGAGCTCAGCCATCCAGAAGTAGCAGAGCGCTGGCTAGCTTTGG TAGCTGTTCGTCGATAAGAGCCCCCTCCCGCTTCCCGCACGCCACATATAGCAATCTTTGCTGTTGCCTCCCGATCCGCT GTACTTCCGGCATCGCAGGCCAAGGATTGCCACCGATCCATCGTTTGTTTTCCTCTAGCGCCAGGAGAGCTCCATCTTCT TCTTTTTTGCTGAGATTGGTGCTGCTGCTTGGAGTAGACGCCAGCTTTGTGGCAGATTTGTAGAACTTTAGCTGGATTAT CTTAGCACAAGGTGTCTCTGTAAAACACTCCAGTTTCAGTAAGCAAACTGATACTGATAGAGTAGAAGCAGCCGC…	-	>ref|XP_003570238.1| UniGene info linked to XP_003570238.1Gene info linked to XP_003570238.1 PREDICTED: uncharacterized protein LOC100836557 [Brachypodium distachyon] Length=129 GENE ID: 100836557 LOC100836557 | uncharacterized LOC100836557 [Brachypodium distachyon] Score = 140 bits (353), Expect = 4e-37	>ref|XP_003570238.1| UniGene info linked to XP_003570238.1Gene info linked to XP_003570238.1 PREDICTED: uncharacterized protein LOC100836557 [Brachypodium distachyon] Length=129 GENE ID: 100836557 LOC100836557 | uncharacterized LOC100836557 [Brachypodium distachyon] Score = 140 bits (353), Expect = 4e-37	unknown	Bradi3g53400	1.5e-33 504-863	54093023	54094643	-	Os02g48600 (Os02g0717200)	1.8e-23	29752383	29753853	-	Ta.18669.2.S1_x_at	Score = 1162 bits (586), Expect = 0.0
2B	Xwmc361	139.9
2B	wPt-7506	141.4
2B	wPt-2622	143.4
2B	PmJM22	143.87	MQTL (8)
2B	Xwmc317	146.4
2B	Xwmc817a	146.4
2B	wPt-6894	146.5
2B	wPt-0471	146.9
2B	PmPS5B	147.44	QPm.Vt.2B
2B	MlAB10	147.7	QPm.Vt.2B
2B	Xbarc159a	150.3
2B	Xwg338	150.71
2B	MlZec1	160.05	QPm.Vt.2B
2B	Xwmc356	160.7
2B	Xgwm526b	164.6
2B	Xwmc602b	168.5
2B	Pm6	205.93	QPm.Vt.2B
2D	Xbarc124c	0
2D	Xwmc818c	4
2D	Xcfd56	7
2D	Xcfd65c	7
2D	Xbarc90	10
2D	Xcfd36	11
2D	Xwmc111	11
2D	wPt-6419	13.5
2D	Xwmc25b	18
2D	Xwmc503	20
2D	Xgwm296	24
2D	Xgwm210b	26
2D	Xwmc112	28
2D	wPt-2644	28.2
2D	Xabc165a	28.2
2D	XksuA1b	28.2
2D	wPt-9997	28.2932		tgcaggtcaggtaaccggtgatgtaggtgagctatgtactgccaacccatgactccctctatatttagctctctgatgttagtcatgagatccatcttttctggagaaaagatttcattccagtttgtgtaacgtaggtccagcacccgcaggccatacaaaaataaccactctgtattatgttctacttcaattgttttgtaatctatacagtggtccagtccaaggaatcttaggccatgacacttcaGGAAAGAAGgnGAAGCAAAATngaaggcACAACAACAGAGAATCAGCACACCAAGcTTCCTGCAAnGATCAAAAAATCCATTTGGTAAAGcTCGnGGGTGATCGGATGTTTCAAATGCCAAGAAGAAAGATGATGTAgCTGCActggnt…	>lcl|contig58061 length=2791 numreads=44 GCTTGAAAGATCAAGCACTCGCAGCGTTGACATGTTGGTCAGAGAATCTGGGATTGATCCGCGAAATTGGTTGCCTCCCA TTACCAATGTTTGGAGATTTGGAAGTGAGTGGCCAATTTCGGAAGCTATCTGTCCAATAAACCTGTTGCTGCCTAAGCTG AAGAGTGTGAGTGATGACACATTGCACAGTGTGGCTGGGACATACCCCAATAATCTATTGTAACTTAGATCTAGCATTGT TATGTTTGGAATTTGACCCAAAGTTTGCGGAATTGTTCCTGATAAGATGTTTTGTGCTAGAAGGAGGGAACGCAAGGATG AAACATTTCCTAAAGATGATGGTATGGTACCATA…	>dbj|BAK05590.1| predicted protein [Hordeum vulgare subsp. vulgare] Length=1062 Score = 216 bits (551), Expect = 2e-63	>dbj|BAK05590.1| predicted protein [Hordeum vulgare subsp. vulgare] Length=1062 Score = 216 bits (551), Expect = 2e-63	leucine-rich repeat receptor-like protein kinase
2D	Xcdo366	31.9
2D	Xgwm455	32
2D	Xbarc297	32.8
2D	wPt-8319	33.7
2D	wPt-3202	35.5
2D	wPt-6343	35.5
2D	Xwmc470	36.9
2D	Xpsr370a	37.4
2D	wPt-0298	39.2
2D	wPt-2781	39.2
2D	wPt-6003	39.2
2D	wPt-7375	39.2
2D	Xgwm484	40.9
2D	Xgwm122	40.9
2D	Xwmc453b	42.9
2D	wPt-9749	42.9
2D	wPt-0619	45.7
2D	wPt-4144	46.6
2D	Xwmc190	46.6
2D	Xbarc168	46.9
2D	wPt-1991	49.4		tgcagcctgattttgggctgtcaaaaagcttgtaggacaatgaatgaggtgcgtttgagacatggcctctgcaccacctatcaactttattcaggtttctgctagcataagaaaaacctatatgttgcagtttgccaacagatgacacaccaatatctctaggtagtttctcctacgtttggagtgtaaatgatgttaaacaccgatcaatttgtctgtagaatacttcaccgcgcgcagggagtgattttatttgcgtgatcatataagatgtgtcaatagaaactagtgcacacaccagacagtagttgtgtacaagtaaagtcatgacaacaacatcacatcacatcacaccacaatcaggatacgagtccgatcgcatcacggtcaagtcatgca…	>lcl|contig275774 length=1738 numreads=40 TTTGTTATTGTCATCTCAGATGGATTGCCGAGACTACTTCTTGTTGGTGTCGAGGGCGGCGTGCACGGTCCTGGCGGTGG CGGCCTTCGTCATTGCACCGATGGACTCTCCCAGCTCCATGCTGATCATTGAGGGTTTCGTGTAAGTACCACATATAATT GGTTACGTTATGAATGATATTGTCGAACTGACATGGTCTTGTTATGCGCAAATGCAAATCAACAGGGCTGTGAAGGCGAC GACCCTCTTCGCGATCTTCACGTGCTCGTGCTTCCTTCTCCTGCACGTCGGCAGCCTACGTGGGTGGCAGTGGCTGCAGG ACGGGCCGGGCGGCCAAGCCCACTTCTCCTACC…	n	-	unknown
2D	Xcfd2b	58.9
2D	wPt-8524	61.4
2D	Xgwm515b	62.9
2D	Xgwm249b	63.9
2D	Xwmc18	63.9
2D	Xgwm30a	63.9
2D	Xcfd17a	64.9
2D	Xgwm358a	64.9
2D	Xbarc145b	65.9
2D	Xcfd116	65.9
2D	Xwmc630d	65.9
2D	Xwmc245b	66.9
2D	Xwmc144	66.9
2D	Xcfd193a	68.9
2D	Xcfd160a	68.9
2D	Xwmc797a	70.9
2D	wPt-1554	70.9
2D	Xgwm157	72.9
2D	Xcfd73b	77.9
2D	Xcfd233	78.9
2D	wPt-0330	79.5
2D	Xcfd62	79.9
2D	Xbarc228	80.9
2D	wPt-6574	81.7
2D	wPt-6752	82	MQTL (9)	tgcagggcttaacannnngaccaacctcaagagattacagatcnnnganngnccagccctGcGGTCGCTGCCCaaGGGTGGCCTcCCGAGTTCACTGCAaGAATTAGATgnCCAGTATTGCGGCAACGAGGAGcTCAcTCAGCAGTGCAGGCGATTAaTnGgAACCaTCCCAGAAaTCACACTATAGACCAACACAAGgTAACAAATAcTTCCTnGCCCGTACCAATTCCCGATTTCCACCATTACCCTTACTTTTTCCTGATACCACAGACGCCAAcTCATTTTTCTTTCGGTTTGGTTCACCTTGCTACTGCATATTcTGAaCATTACTTAATTCCATCAACCGTGCAGCTTGTCTATGCATCACTTTCACCTTGTGGAATTATCCCCATCTGTGGA…	>lcl|contig314524 length=1649 numreads=29 CCGCTCTCTGCAAAATCCCTGCAGATTCAGTGCTCCTCTGAACTAACACTGAAGAGACTGTACAAATTTCATGTTCAACC TTGCCTGACTGTCCATCGACTTGATTAAGAAATGGGATTTCCTCTTCTCCCTTCACTTGTTCCTTGACAAACACAAGGAA CATACAGCAAAAAACAAATGGTGAATCTGAGGAACAAAGCACTAGTCCTGTGCTATGCCAAAAAGGAAACAAGGTAAGTT TTGAGAATAATTAAAATTCCCATGATCTCTGGACAGATACAAATAGATACACTATCCTCAGATCAGGCTAACAAGGTTAA TTTTGCACAAACAAAGAAACAAAATCTCACTTT…	>gb|EEC67817.1| hypothetical protein OsI_35394 [Oryza sativa Indica Group] Length=1049 Score = 80.9 bits (198), Expect = 2e-13	>gb|EEC67817.1| hypothetical protein OsI_35394 [Oryza sativa Indica Group] Length=1049 Score = 80.9 bits (198), Expect = 2e-13	NBS-LRR	Bradi2g35767	1.2e-16	36194569	36203311	NBS-LRR	Os04g53496 (Os04g0626450)	4.8e-15 2-184	31854429	31862286	NBS-LRR
2D	Xgwm296b	82.6
2D	Xwmc41	82.9
2D	Xwmc181	84.9
2D	Xcfd16	84.9
2D	Pm43	85.0647	MQTL (9)
2D	wPt-3728b	85.8
2D	Xgwm608c	87.9
2D	Xcfd168b	87.9
2D	Xwmc243b	89.9
2D	Xcfd239	93.9
2D	Xcfd161	94.9
2D	wPt-4413	96.2
2D	Xwmc175b	98.9
2D	Xgwm320	100.9
2D	Xbarc59a	100.9
2D	Xbarc159b	101.9
2D	Xwmc817b	103.9
2D	Xgwm301	106.9
2D	Xabc165b	126.6
3A	wPt-7217	0	QPm_RF	TGCAGGGCGTGTTCTATGATGTGACGTGACTGGAAAGATTCCAATGAAGTGTTTCCTTTATGGAATGCGCCTATCTGAAGTTGGGAATAAATGCCAAAATTTAAATGGCTTAGTAACATCATTTTTTCTTTGGGATGTGTGTCTCCTATTGAGTGTCATGGCTATTGGCATTCTTATATTCAACATAAAAATGTATTCATAGCTTTTTCAGGCTATTGGCATTCTTATATTCAGCATAAAAATTATATTCATAGCTTTTTCAGAGTACGCATAAATGCTCAATAAACTATTGCATAGAATTTTAATTAAGCGACATGTGAGAATTTTTCTGGTTATAACCTTTAAGAGGAAATTAGTTTATTTTGGTAGTATGTGTCTCCTAACTTGAATGAATGCAAA…	>lcl|contig02436 length=5621 numreads=250 GTTGCAACGGGAGAAAAAAAATCATAATCTTCAATAGCTATGACCATATTTTGTTCACATTTCATCGCATGATTTTGAAA ATTTATTAAGAAATGCAAGAAAGTGTTTTTTAAAATTTATTCACAAATTGAAGAATGTTCAAATTTTAAAAAAATATCAT GGTGGTAAACAACTTGGTAATTCAATCCACCTTCTGAATCCAACTAATCCAGGCTTGCCACCGCCGTCAATGGCACATCC GGCTCATGAAAGGATAAATAGCAACAAAATGTTTAAGCACCACTTGTGTGTTTGTACATAACTATGGAGTAGAAAACAAC GAAAATGTTTCATTCACTTGCTTCCTACTGAAC…	CL:>ref|XP_002454449.1| UniGene info linked to XP_002454449.1Gene info linked to XP_002454449.1 hypothetical protein SORBIDRAFT_04g031270 [Sorghum bicolor] Length=438 Score = 61.6 bits (148), Expect(3) = 5e-29	CL:>ref|XP_002454449.1| UniGene info linked to XP_002454449.1Gene info linked to XP_002454449.1 hypothetical protein SORBIDRAFT_04g031270 [Sorghum bicolor] Length=438 Score = 61.6 bits (148), Expect(3) = 5e-29	Adaptor complexes medium subunit family	Bradi3g52130	9.01e-3	53113447	53120709	clathrin adaptor complex	Os02g46510 (Os02g0690700)	2.51e-2 5-67	28355531	28360589	clathrin adaptor complex
3A	Xpsr598	10.5927
3A	wPt-1816	10.5927
3A	wPt-2813	10.5927
3A	wPt-8753	10.5927
3A	Xwmc532	13.9637
3A	Xcfd79a	17.9637
3A	Xgwm369	21.9637
3A	wPt-9369	26.3387
3A	Xbcd15	27.1976	MQTL (10)	agaacactttattgaaactaaagatacatacataggtcctgatatggcca agtgggcatatgacttaatacttattctcccttagacttttcgttacaaa cttggtcattgcccttatttacgtatagcacaccatcaatatcaaactca cgacattaaacataacccacatcatcgaggcacttggcacacaatcttat ggatagacctcgatgatacctcgagctcccagtttcttgacaa	-	n	-	unknown	Bradi4g20117*	2.7e-71	23176282	23177891	Hydroxyindole-O-methyltransferase	Os11g20090* (Os11g0306400)	1.8e-67	11591503	11596168	Hydroxyindole-O-methyltransferase
3A	Xbcd22	27.1976	MQTL (10)	tgttcagtgggctgatgtatatacagctatagaagatcttagtgctggta accaaaagctcaaaattggacacctgaattttaacagcaccgagtatagc tcctggtcgcagatacaccctgaaagccatgtttcaattataagacttga gcatgccaaggacagcattacttggcctacactatacccagaatggatag atgaggaggaagaatctgagataccttcctgtccatcattt	-	>dbj|BAJ85213.1| predicted protein [Hordeum vulgare subsp. vulgare] dbj|BAK03634.1| predicted protein [Hordeum vulgare subsp. vulgare] Length=628 Score = 122 bits (307), Expect = 4e-31	>dbj|BAJ85213.1| predicted protein [Hordeum vulgare subsp. vulgare] dbj|BAK03634.1| predicted protein [Hordeum vulgare subsp. vulgare] Length=628 Score = 122 bits (307), Expect = 4e-31	Glycosyl transferase family 8	Bradi2g24737	1.5e-25	22554282	22558396	Glycosyl transferase family 8	Os05g35200 (Os05g0426400)	2.2e-21 2-187	20898304	20903641	Glycosyl transferase family 8
3A	wPt-7608	27.1976
3A	Xgwm218	28.3459
3A	wPt-6854	32.3508
3A	wPt-304671	39.2438
3A	wPt-6204	42.371
3A	wPt-9049	42.371	MQTL (10)	tgcagatgcaaatgttcgatcactatcagagtccatcatatcaaagcaatggaaatttaattactctacgcttcaacccagagatgacttcaagacttgcactgtccatccagaaatttaattactctacgcttcaacccagaaatttaattactctacgcttcaacccagagatgacttcaagactttgaagagaaatcacttctatcaaaactaacgacagatataacacactactacatctatcatcagagtccagcagggacagtccatcaaagtaatggaaattttattaccctacgcttcagtacatcccttattaatcttgatcccttacgctcctcctggaaagataaacatatgacttagttatctcatatgcggagcttcggttcaagt…	-	-	-	PHD zinc finger protein-like	-	-	-	-	-	-	-	-	-	-
3A	wPt-1681	43.5161	MQTL (10)	tgcagntanttttagnttatcagttnaacgttgtatntttacatacagttctctgttngcagngaactatatgtaatttcaataatttgtttgcctcaagagtgtgcacttttaatttgtatctttgtatccctgtgtttgtaagatttcaatatatttgtatgttcggtttatttgttatctctacacgtcatttttacatcaaatgagCATGCaCCGTTnCAcTTTAAaancaanAGAGTACACATCTGCGAGTGATCATTGAGCGCGGCGTGCCGCCGCACAGGTTAGGCTAGTATGCTCAATTAGTGAATGAAAATAAAAGGCCTAAAAGACACTTAGAAACAGCTGCCCTAAAAGCgTGCCATTCATAAAGAAAGGAGAGAAGGcTTAAACAAA…	-	-	-	unknown	-	-	-	-	-	-	-	-	-	-
3A	wPt-4143	43.5161
3A	wPt-7756	43.8024
3A	wPt-2698	44.6613	MQTL (10)	tgcagatgcaaatgttcaatcactatcanagtccatcatatcanagcaatggaaatttaattactctacgcTncAACCCAGAGATGAcTTCAAGAcTnGcgCTGTCCaTCCaGAAATTTAATTACTcTacgcTTcAACCCAGAAATTTAATTACTcTacGcTTcAACCCAGAGATGACTTCAAGACTTTGAAGAGAAATCAcTTcTATCAAAACTAATGACAGATATAaCACACTACTACATCTATCATCAGAGTCCAGCAGGGACAGTCCATCAAAGTAATGGAAATTTTATTACCCTACGCTTCAGTACATCCCTTATTAATCTTGATCCCTTacgCTCcnccngGAAAGATAAACATATGACTTAGTTATCTCATATGCGGAGCTTCGGTTCAAGT…	>lcl|contig295220 length=1695 numreads=109 AATCTGAATCTGATATGCACTTTCTTTTGGGTGAACACTGTTTAATCTGAATCTCACATTTTTAATCCTTGATAGTGGCT ATCAACCACTGGTCACCTCAAAATTCTGTTTATTGACAAGCTCTGCAGTTGCCTGTATTGCTCTCATTCTCCATATCCCT GAACAACTCAGCAGTCAGCACAACTCATTTACATTCATTGTGTTTTTACATTTCCTGTATGTACATTTGGACGTGTCTAT ACTGATTTGGAAGTAACAAGCCCATAATTGCCGCCCTGCTTCACCAGGTCACTCTTGCAAAAGGCGGCCGCCGCCTTGGA TGACGGCAACAACGACCTGTCAGGCAGCTCCA…	CL: >ref|XP_002439084.1| UniGene info linked to XP_002439084.1Gene info linked to XP_002439084.1 hypothetical protein SORBIDRAFT_10g031300 [Sorghum bicolor] Length=880 Score = 74.3 bits (181), Expect(2) = 8e-20	CL: >ref|XP_002439084.1| UniGene info linked to XP_002439084.1Gene info linked to XP_002439084.1 hypothetical protein SORBIDRAFT_10g031300 [Sorghum bicolor] Length=880 Score = 74.3 bits (181), Expect(2) = 8e-20	PHD zinc finger protein-like	-	-	-	-	-	-	-	-	-	-
3A	Xbarc45b	44.9637
3A	BJ213673c	45.0104	MQTL (10)	TCGGCACGAGGCGCGCACCGGCTTTCCTCCCCCTCCTCTCTCCTCCCTCCGTCCGCCTCC GGGAGAGGCCGAGAGAGAGGGAGAGAGAGAGGACGCGCCGGAGCTACCCGCGGCAGCATC GTCCCGTCTCGATCTGCGTTGTACTCCTTGACCAGCTATGGCTTTTATCAATTCAAAGTC AGACTCATTTCAAGCCTTCCGTCTAAAACAGAACTTAGACAGCTTTGGCACTCTGAACTG CTGATCAAGATGCCAGCACTGAGAATGAAGAGGAAGTTTGATGATGACATTTTCGGGAAT GAGTTTGACACCAAATCCATGAAATCGATGAAAATCTCGAATTTTCAAGTTGATGAGTTC GAGCAGGCATTTGTGTTGAACTCGTCTTACAAG…	-	>gb|AAQ92971.1| CTD-phosphatase-like protein [Hordeum vulgare subsp. vulgare] gb|AAQ92972.1| CTD-phosphatase-like protein [Hordeum vulgare subsp. vulgare] Length=445 Score = 163 bits (412), Expect = 6e-45	>gb|AAQ92971.1| CTD-phosphatase-like protein [Hordeum vulgare subsp. vulgare] gb|AAQ92972.1| CTD-phosphatase-like protein [Hordeum vulgare subsp. vulgare] Length=445 Score = 163 bits (412), Expect = 6e-45	CTD-phosphatase-like protein	Bradi2g45880	4.4e-29	46310263	46317241	protein tyrosine phosphatase	Os01g47540 (Os01g0665300)	5.6e-26 250-522	27178681	27183842	protein tyrosine phosphatase
3A	wPt-9562	45.2339
3A	wPt-4352	45.5202
3A	wPt-2755	46.6653	MQTL (10)	tnnatgttcagtttatttgttatctctacannnnnnttttacgtcanatgagcatgcaccgtttcactttaannnnnntagagtacacatctgcgagtgatcattgagcgcggcgtgccgccgcacaggttaggctantatgctcaattagtgaatgaaaataaaaggcctaaaagacacttanaaacagctgccctaaaagcgtgccattcataangaaaggagagaaggcttaaacaaagcaatggcaatttaacatggcccgccnncaagtaagcacaaaancaaaacgagtttgcnngtcagacnatgattttggnaaaganatgcaatgacttcnttgacatattaccacttcgcatgtatccncngcacccagacngcgacgatcccattanc…	>lcl|contig1519509 length=818 numreads=36 CCCTAACATGAAGAAGAACTATTATTTGAAACAGATGATCTTTACAAAAAGTCTAGCAAATGTATATGTCGTTGGACTTG CAGGCCATGCTTCCTAATGAGTAAAGGCCAAGCAAAACAAAACTAACACTTCTTATGAATGGCGTGCTTTAGGCAGCTGT TTCTAAGTGTCTTTTAGGCCTTTTATTTTCATTCACTAATTGAGCATACTAGCCTAATCCGTGCGGCGGCACGCCGCGCT CAATGATCACTCGCAGATGTGTACTCTATTGATTTTAAAGTGAAACAGTGCATGCTCATTTGATGTAAAAATGACGTGTA GAGATAACAAATAAACCGAACATACGAATATAT…		-	unknown	-	-	-	-	-	-	-	-	-	-
3A	wPt-7992	47.8105
3A	Xpsr311b	47.8105
3A	Xgwm133b	47.9637
3A	wPt-1596	48.3831
3A	wPt-2938	48.3831	MQTL (10)	TGCAGACAGATACnAcnGTAnnngGGAAGGAnCTGGAcnGgAgcAnGnAGCATCGTAagagagTGCGATCAATTCTATAGCCCATTATTAATTGTTTAGCTTCCTTGGCCAGGTATGTGCAACGGTAGTAACCTCTGCAAAAGTACAATTTAACAAGAAACCAGGGGGGAAATTGGAGTTTCAGAATTGTTCAGAAGAAGCCCTTGCTAACCTTGGGTGCTTGGCGTCAAGGATATCTTTCTGGCCGTACTTCCTCCAGCTGAAGCCGTCATCAAGTAGGCGCCCAAGGAACAGTGAATCGTCAACACACTCAATGTTAGCTGTAGGACGACATGAGCGCATATCAATGGCCTTCCTTAAGGCTGACACTGCA	>lcl|contig2412041 length=619 numreads=5 GAAGAGGCCGACGAATTCCGCAGCGGCGATGACGACGGCTCGCAGCTCCAGCTAGTCGCCGGGTGCGGCCTCCCCACCGC CATCAAGATCCAGGAATCGCTGTTGCCGCCCAAGAAGAGGCCGACCAGCACCACCAGCGCCTCCTCCTCCTCCTCCTCAT CTCTTCTGCTGGTTTCTCCTCCAATGAGGAAGAGACGGATGGATTACTACGTCGTCGACGCCGGCGCAAAGATGGCGGCC GCTCTGCAGCAGGCCGGAGCTGGGCCGGCGGGGGCGTGCGGCGCCATGGCCTCGAAGCGCGCCAGGAAGGCCAGCTCCAG ATACAGCGCCGACGTGTGGACGCAGTGAGCAGAG…	>ref|XP_002874169.1| Gene info linked to XP_002874169.1 hypothetical protein ARALYDRAFT_489268 [Arabidopsis lyrata subsp. lyrata] Length=304 Score = 48.5 bits (114), Expect(2) = 7e-06	>ref|XP_002874169.1| Gene info linked to XP_002874169.1 hypothetical protein ARALYDRAFT_489268 [Arabidopsis lyrata subsp. lyrata] Length=304 Score = 48.5 bits (114), Expect(2) = 7e-06	WRKY transcription factor 30	Bradi2g15877	9.1e-6	14040691	14041846	WRKY transcription factor	Os01g46800 (Os01g0656400)	3.5e-6	26687377	26688416	WRKY transcription factor	TaAffx.44653.1.A1_at	Score = 210 bits (106), Expect = 6e-54
3A	Xwmc50	49.2419
3A	wPt-9154	49.8145	MQTL (10)	ccctngatggatncagTGCAGGnTcTTAaCCaTcTcTTATTGATTTCAGgTCTTGcTGAAGCTATcCAAGAGAGCCATTTCCTcTCCTACACATATgcTacCATTGGAACTGAATATCTCATGACAAAGTCACGCACAGGGGgCAGTACTCTCCCTCACTCGGcTTTGCTTAACCACACTCGgcCATTTTTTGCTTAACAATTTCTTCATTTTGCATCACAAAAGCATGCATTTCTCATTAGAGAAGCTAAACATTGCATAAACTTCTGAATTTTTTAGCCACATCTTGGCATTATTcTGAACTGAATCATGACAAGAACACATGACTTGAATTTCTCAGTACACGTCTGCACCATTAATCACAACAACAAAAAATTGTCACATAACCCATATATACAA…	-	-	-	unknown	Bradi4g26020	8.08e-4	31307438	31313222	Cytidylyltransferase	-	-	-	-	-
3A	Xwmc505a	49.9637
3A	Xbcd828	50.1008	MQTL (10)	tttttttgtcacacaaaaagagaactctcttccttaaagggcagtaagcc aaataaataggtcactgcaaatccttattcgggaaaaagtggagggggga aacatccatcagcagggccgggcctcctgcctctacgtacatatcctggc taacaaacagtaaaaaccacaacaggttgaccacaaaaaggttaaaattg cacgttgcttgtaaggagggagtttcttatcaagcattctccttggcaat cttctctgccttggcaatgacctcctctattcctccaaccatgtagaatg cctgctct	>lcl|contig905368 length=1067 numreads=21 TTTCAAAATGAACACTGCATATGATATATCGTCTTTGAATTTGAATTTATTAGAAAAGCTAGATAATGCACATTTGTGCG TTGTCTGTTTCCATGATCGTGGTCTGCAACATCTGATCACCTTGCATGTGCACATGATGCTGATGCAGTGCACTGTGATG TGGGAAGTAGCTGGAGTGTCACACATTAGATTGTCATCATTGACTTATGCCAAAGAAAGACTTGTTAATTCTAGCTACTT AGAAATCTTATTTCTTGATAGAGTTGTGTTTCTATGGATTTTGGTTCGAATTTCACTAGAAAAGCAGTCGTTTTTTTTTT GTCTGGTACATTGACAGGATAATGGTTAATGTA…	CL:>dbj|BAF01799.1| Genome view with mapviewer linked to BAF01799.1 H+-transporting ATP synthase beta chain (mitochondrial) -like protein [Arabidopsis thaliana] Length=192 Score = 48.1 bits (113), Expect = 8e-04	CL:>dbj|BAF01799.1| Genome view with mapviewer linked to BAF01799.1 H+-transporting ATP synthase beta chain (mitochondrial) -like protein [Arabidopsis thaliana] Length=192 Score = 48.1 bits (113), Expect = 8e-04	H+-transporting ATP synthase beta chain	Bradi2g17290*	1.6e-5	15401523	15405054	ATP synthase alpha/beta chain	Os01g49190* (Os01g0685800)	1.31e-4	28277699	28282019	ATP synthase alpha/beta chain	Ta.3152.1.S1_at	Score = 442 bits (223), Expect = e-124
3A	wPt-1036	50.1008
3A	Xgwm720	50.7504
3A	wPt-2967	51.246	MQTL (10)	tgcaggttcaatatgttcctgagagaaggaacatcataatcagaacattattttatanaaataaagctcgcaacataggattgctttgtacgaagaagattgtcccttacctcctttttctgtctgatactaatgcaacactggaattgtcanaaagctaccatcanaagtgttgtttctctccnnatgangcacagtttgcagaatgaaatcatgctaccaacanaacannnnnncctgctgtcaaatgctccaattattcgggtctgctgatagttcttcaaaaagaaagattccagaatgatttgccactagtagaaaaagggtcaaacgtgaagcacattagtgccggtttgaatttgatagagacagcctatggcctgtttgaaattttttaga…	-	-	-	unknown	Bradi3g60452*	2.0e-14	59385556	59387316	Reverse transcriptase	Os01g67800*	1.1e-15	39403151	39407485	Reverse transcriptase
3A	wPt-5486	51.8185
3A	Xgwm32	51.9637
3A	Xwmc640a	51.9637
3A	W01T03c	52.098
3A	wPt-0714	52.1048	MQTL (10)	TGCAGCACCACCgTTcTTACATAGCTCGCCAACACAGAAAGCGACATTTcncNnaTTAGTAGCCTCATAagangcAAGATCTTTCAangncaAAGGCATTATCTGCTGTAAATGATTCAAATATGAGTAATATTAAGAGGACACTTCTAATTATAAAATAGCATGTCTTTTTAAGGAAATTTATAGGCAAGCAAACATTAGCAGAAACTGGAGCACCCATTTGTAGGCTAAAACAAACTTAATCTTACTGTTTCTACATACATGTGAATATATAATTCACGGCCATAGAAAATAATATGGGCTTAAAATACACTATGACCATAACCAGACAAAAGATAAACAATGGGACAATATTTCTTTCTTCCTTACCTTGAGACCTCAGCAGCCAAATTACTGTTC…	>lcl|contig02203 length=5701 numreads=94 GGCGAAGTCGGCCGCCACCCTGGAGGGCGACCGGAGGCGATGGGCGGGTGGTGGGCGTCGGCGCCGTCCTTCCTCGTGGC CGCGGCAGCGGCGGCGGCGGCGACCATTGGTGGAGCGGCGCCGCGGGAGAGAGTTGGTGGTGGTGCGTGGCGTGGGGGAT TTCCATGGCCTGATTTTTTTGTGATTATAATCAAAGGCCGGGTACGAAGAAAAGAACAAAACGAAGCTCAGCTGTAGTTA ACTGGGCCTTCTTCTATGTGGACTTCGGGGCTTTGAGAGGGGGTGTGTGAATCTCTACTATTAAAGCAGAATCGAACGTC GTGATGGTTCGACCTCCTTCTTTCCACCGACACA…	>gb|ABF95092.1| HEAT repeat family protein, expressed [Oryza sativa Japonica Group] Length=291 Score = 60.1 bits (144), Expect = 4e-08; CL:Score = 72.8 bits (177), Expect = 1e-10	>gb|ABF95092.1| HEAT repeat family protein, expressed [Oryza sativa Japonica Group] Length=291 Score = 60.1 bits (144), Expect = 4e-08; CL:Score = 72.8 bits (177), Expect = 1e-10	HEAT repeat family protein	Bradi1g67430	7.4e-10	66091845	66100877	Importin-beta N-terminal domain	Os03g15540 (Os03g0261900)	2.7e-9	8546944	8551685	Importin-beta N-terminal domain
3A	Xmag620b	52.3667	MQTL (10)	TCGGCGGGGCCGGCGCTGGCGGGGCGGGAGTGCACTACCACCCAGATGGCCGGCTCGGCGACCAGCGCGACCGGCAGNCC CACGTTCGGGCTCGGCCTCTCGTGCCTCAGCAACCAGCAGATGATGAGCCTCGCCAGGACCGCCTTCCCAGGGCCGGAGC GGCGAGGAAGGCGGCGCCTCGGGAGGGGCCAACGACGGCATGACCAGGGACTTCCTGGGGCTGCGCGCCTTCTCGCACCG CGACATCCTCGGCCTCGCCGGCTTTGACTCGTCGTGCATGGGCGCCGCCGTGAACACGGCCGGCAACAACACCAACATGG CTCCCTGCTACGAGCCACAGCAACAAGGACAGCCGCAGCCGCAGCCGCCGCAGCAGCAGATCAGCAACGAGCCGT…	-		>dbj|BAJ94059.1| predicted protein [Hordeum vulgare subsp. vulgare] Length=461 Score = 85.9 bits (211), Expect(2) = 5e-29	Zinc finger, C2H2 type	Bradi2g41550	4.2e-18	41810710	41814911	C2H2-type Zn-finger protein	Os01g39110 (Os01g0572300)	6.1e-15	21992872	21997045	C2H2-type Zn-finger protein	Ta.8573.1.A1_at	Score = 622 bits (314), Expect = e-178
3A	Xcfa2164b	52.5159
3A	Xgwm156a	52.8592
3A	Xwmc664	52.9637
3A	Xgwm5a	52.9637
3A	Xgwm4a	52.9637
3A	Xgwm666a	52.9637
3A	Xgwm674	53.9637
3A	Xgwm30b	53.9637
3A	Xwmc651	53.9637
3A	Xbarc356	54.3287
3A	Xbarc67	54.9637
3A	Xwmc388a	54.9637
3A	Xcfd193b	55.9637
3A	Xgwm403c	56.9637
3A	Xwmc627b	56.9637
3A	Xwmc489d	56.9637
3A	Xcfa2134a	58.9637
3A	wPt-5886	59.8688
3A	Xcfa2234	59.9637
3A	Xgwm1042	60.19
3A	Xwmc527b	60.9637
3A	Xwmc695a	60.9637
3A	Xwmc269b	61.9637
3A	Xwmc428	63.9637
3A	Xdupw227	64.1889
3A	TC74823a	64.8268	MQTL (10)	GGGGCGGGCGGGANTGGGAGGACCATGAGGAGGTGGTGAGGATCGAGGCGTACGGAAGGTTNTCAGCACNTGGGCCGGNT GGGTGAACGACAACATCGACCCGGCGCGCACGTCCGTNTTCTTCATGAGCATGTCCCCTCTTCACCTCAGCCCGCAGGTG TGGGGAAACCCTAACGGGATCCGGTGCGCGAAGGAGACGATGCCGCTGGTGAACTGGCGCGGGCCGATATGGCTGGGCAC GGACTGGGACATGTTCAAGGTGGCGTCCAACATCACCCGGGCGGCGGCGCCGCGGGTGCCCATCACCTTCGTGGACATCA CCACCATGTCGGAGCGGCGCAAGGACGGGCACACCTCCGTGCACACCATCCGGCAGGGCCAGATCCTCACGCCGG…	-	>ref|XP_003564532.1| UniGene info linked to XP_003564532.1Gene info linked to XP_003564532.1 PREDICTED: uncharacterized protein LOC100825801 [Brachypodium distachyon] Length=539 GENE ID: 100825801 LOC100825801 | uncharacterized LOC100825801 [Brachypodium distachyon] Score = 308 bits (790), Expect = 4e-98	>ref|XP_003564532.1| UniGene info linked to XP_003564532.1Gene info linked to XP_003564532.1 PREDICTED: uncharacterized protein LOC100825801 [Brachypodium distachyon] Length=539 GENE ID: 100825801 LOC100825801 | uncharacterized LOC100825801 [Brachypodium distachyon] Score = 308 bits (790), Expect = 4e-98	SGNH_hydrolase	Bradi2g54010	4.2e-88	52996202	53001534	-	Os01g61460 (Os01g0830700)	1.1e-82	35538327	35544333	-	Ta.14343.1.S1_at	Score = 698 bits (352), Expect = 0.0
3A	wPt-7890	66.1455
3A	wPt-6891	66.1455
3A	Xwmc264a	68.9637
3A	wPt-9215	71.4183
3A	Xcfa2262	71.9637
3A	wPt-5084	72.0321
3A	wPt-4859	72.2948
3A	wPt-4939	72.4074
3A	wPt-11619	72.5951
3A	wPt-2202	72.7452	QPm_RF/qApr3A	TGCAGATCATTCAGACAGAAGGTGCAAGCGCCACTGACATTTGTGAGAAACCCAAGGAAAGATCCTTCCAGGAGCGCACAACAGAATTGTGTGATTCAAAAACCAGGCAAACTTCCATTGGTCTCTCGTGCAAGTATTGTTCAGTTGAGATCCCATGAGTAGAGCACAAAAGCAGAGGAATCCGGACCAAATGTGTCACGAGCTTCAATAGTGCAAGTGAACCATGcTAATTCATGACCTGTTACTACCTCATCACTTGTTGTCAACATTTGTAGCTGTGGATAATATAATTGAGGACATGAGTCAAAACCCATTTCCTAGTAAGTAATCATCCTTGTGACTGACGGGTGGGGATACGGTCTGCACATTGCCTCCTTCTGCAATAATAATAGCAGGTCA…	>lcl|contig2499003 length=604 numreads=12 GGAATCTCTACAAAGACTTATAATAATATTTAGGAACAAAGGGACAATATGACATTTATTCAGGGAATCATACTACTGTA GTCAATTGTCCCTGCGTTCATTGGGTAGAGCAAATCCAAAAAAACTTGAAAATTTTCATGTTTTCAGAAATGTTTATTTT TTTGAAAAATTGCGTGCATTTTTATTGAACCGTCTGATACAGTAAATTGTGTGATGCAGTATCACAATCCAGTAACCTCG CACACTATTAGGGCTGCAAGAAAAGCCCAAGTGTTATTAGCCACTCGAGAATGACTCATCTTTTGGCTCGTCTCAAGATC GTCATGAAAAGAAATGAGCTAAGTTGATCTTGA…	TC:>dbj|BAJ97903.1| predicted protein [Hordeum vulgare subsp. vulgare] Length=529 Score = 231 bits (590), Expect = 5e-59; dbj|BAD82409.1| Gene info linked to BAD82409.1 putative Cytochrome P450 71A1 [Oryza sativa Japonica Group] Score = 152 bits (383), Expect = 5e-35	TC:>dbj|BAJ97903.1| predicted protein [Hordeum vulgare subsp. vulgare] Length=529 Score = 231 bits (590), Expect = 5e-59; dbj|BAD82409.1| Gene info linked to BAD82409.1 putative Cytochrome P450 71A1 [Oryza sativa Japonica Group] Score = 152 bits (383), Expect = 5e-35	unknown	Bradi2g37260	8.00e-2	37608852	37612023	NBS LRR	-	-	-	-	-
3A	wPt-6218	73.2706
3A	wPt-5786	73.946
3A	Xgwm494b	73.9637
3A	Xgwm162	74.9637
3A	F129	75.1469
3A	wPt-6422	76.691	QPm_RF/qApr3A	TGCAGAGCAAATTGAAAGCAGTGAAACCTATGCAAGGTGAAGACTcTGAATCAAAGAAGAAAATGGCTGAACAGAGTGAGGAGCTGCAAGAAAAATATGACAGAGTGGAATCAATTGTTCGGACTTTGATTACCAAGGAAAGACAATCCAATGATGAGTTACAGCTTGCTTGGAAGGCACTGATACGTGTAAGTTACCTCATTGACTGAGCACCTGTCCATGAGATGGTGATGTGTTACTGTTGATGATTTTGCATAACAGCTGAAATCCATTCTCCTTCTGACCTGTTGCATGCTCTACAGGGCTTCCAGGATCTTACAACTGGCCGAACATCTATAGGCATCAAAAAGATGGGCATGCTTAACCTGGAATCACTTGAAAAAGCTTTCAACCAGAGAT…	>lcl|contig11569 length=4096 numreads=88 ACGCCGCAGAGGAGGCCGTAGGGGCGCGTGGGGCGGGAGGGAGCCGAGGAGGGCGGCGACGCGGGAGAGGAGGCGCGGGT GGGAGACGAGCACGCGCAGGTCGAGGTAGATCGGGGAGGTGATGCCGGACTTGAGCACGAAGGCGCCGAACTTGTAGGCC TCCACCGCGTGCAGCTCCAGGATGAGGGACTCCATCGCGGCGGCGTCCATGGCGAGGACCGGCGACGGCGAGGTAGGGAG CGTGGTGTGGTGTAGTGGGAGGAGGGAGGAGACGGAGGAGCGAGCGAACCTCTGGCAGTGTGCAGTGTATGTACCACTGG CGCTGGGGGGTAGTGTTGACTAAAGCGTGACTTT…	>ref|NP_001041898.1| UniGene info linked to NP_001041898.1Gene info linked to NP_001041898.1 Os01g0126600 [Oryza sativa Japonica Group] Length=403 Score = 80.9 bits (198), Expect = 6e-14; CL: Score = 112 bits (281), Expect = 4e-22	>ref|NP_001041898.1| UniGene info linked to NP_001041898.1Gene info linked to NP_001041898.1 Os01g0126600 [Oryza sativa Japonica Group] Length=403 Score = 80.9 bits (198), Expect = 6e-14; CL: Score = 112 bits (281), Expect = 4e-22	putative transcription factor X1	Bradi2g43797	5.6e-16	44282302	44285859	RIBONUCLEASE P PROTEIN SUBUNIT P38-RELATED	Os01g03570 (Os01g0126600)	5.0e-16	1446849	1450473	RIBONUCLEASE P PROTEIN SUBUNIT P38-RELATED
3A	tPt-7209a	77.5487
3A	wPt-5943a	77.5487	QPm_RF/qApr3A	TGCAGCACACAAGTTTACTGTATCAGACGGTTCAATAAAAATGCACACAATTTTTCAAAAAAATATACATTTTCTGAAAACATGAAAATTTCAAGTTTTTTTTGAATTTGCTCTACCCAACGAACGCAGGGACAATTGACTACAGTAGTATGATTCCCTGAATAAATATCATGTTGTCTCTCCGTTCCTAAATATTACTACAAGTCTTTGTAGAAATTCCACTATGAACTACAATACAGAGCAAAATAAGTGAATTCATATTTCATAGTGAAACTCTGTATGTGGTTCATAGTGAAATCTCTAAAAAACTTATATTTTAAAATGGAGGGAGCCAAAAGATGGTCAATCTCGCGCGGCTAACAAGCCTCTCGCTTTTCTAGCAGCCCAAATAGTGTGCGA…	>lcl|contig45432 length=2970 numreads=82 CTCACAGTCTGGCTAAGTTTCTTGGACATGAATTTCTCCTGTGTGATAGCAGTTGCTCCTTGGTATAACAGAATGAAAGC ACGTTCAGGTTTATGAGAACATAATTTATTATGGTGCTCCTGCTAGTTGGTACGCTCCATTTAACTTGCAACTGGTTAAA GAAAATAAGAAAAAGACAGTTTGACAAAAGACATATTCTCATTCATTACAAGAATTCAGTACATACAAGAATCAAAATTG AGCTTGCGAACTATTTCCCAATTCCCTAGCTGCACATGCATGAACATTATAAGTCGTCCGAAAGCGAGATGTTCATGTTC ATGTTCTGTAGTGTTAGGATCCAGCTACTAGATT…	CL:>dbj|BAK03085.1| predicted protein [Hordeum vulgare subsp. vulgare] Length=348 Score = 72.4 bits (176), Expect = 4e-10	CL:>dbj|BAK03085.1| predicted protein [Hordeum vulgare subsp. vulgare] Length=348 Score = 72.4 bits (176), Expect = 4e-10	unknown	-	-	-	-	-	-	-	-	-	-
3A	Xgwm1038	77.7363
3A	Xwmc96a	79.9637
3A	Xgwm751a	80.2132
3A	Xbarc69	80.9637
3A	Xgwm497c	80.9637
3A	Xcfa2193	81.9637
3A	wPt-4077	82.4954	QPm_RF/qApr3A	tgcagaaggcagaagcagtggaaancaaattcaacactgtaagttgataatcaggttgacagggaaaagatGGcnaTAACCTTGAGATGTGTAACATGCGCCAAAGCCAAAAGATCAGCCTTCGGAGAGTCTTTCAGTAGGACTGCaTCCaTGTAGCCACCTGAGAACTGGATTGCAACCACACATAAATTACACCAATGCTTTCAGAGATAAGGCCTTCATCGTGGTCGTGGTGGAGAAACAgAAAGAGACTACCAGCTCCCAGTGCACCTCTGGATCAGATATTTTGCTCTCTTGTCTTGCTGTTTGGTGAGATCTGGTTCTGATCTCTCTTGTATTACAACACTTCTCCAGTCTTCCTCGTCGGCAACCTTGTATTACCGTCGCCGCCGTGGTGGC…	>lcl|contig113118 length=2310 numreads=62 GCAAGTGGTTCTTCAACATTTGACAAAGCTCAACGACCTTTACATTTCATCCTGCTGGTGTTTCAGATCATTAGGGGGGT TACGAGCTGCTACCTCTCTTTCAGATTTTCAATTGTTTGACTGCCCTTCTTTAGACTTGGCACATGGAGCAAATTTTATG CCATTATCTCTTGAGAAGCTCCGTATACAGCGGTGCATGGTTACAACTAATTTCTTCAGTAGTGACTTGCCATTCCTGCT GCATCTTTCCATGTTTGGGTGCAGAAGCTCTGCATCCTTGTCGATTGGTCACCTGACCTCCCTTGAATCACTATCACTAG GAGGTATCCCTGATCTGTGCTTTCTTGAAGGAC…	CL:>gb|ADM24949.1| Rp1-like protein [Brachypodium distachyon] Length=1287 Score = 333 bits (854), Expect(2) = 9e-100 dart nella regione a valle del gene, ma fuori	CL:>gb|ADM24949.1| Rp1-like protein [Brachypodium distachyon] Length=1287 Score = 333 bits (854), Expect(2) = 9e-100 dart nella regione a valle del gene, ma fuori	NBS-LRR	Bradi2g51820	4.55e-3	51400468	51403410	Diacylglycerol kinase catalytic domain	Os01g57350 (Os01g0782200)	1.48e-3	33137905	33152593	Diacylglycerol kinase catalytic domain
3A	wPt-4725	83.9131
3A	wPt-9268	87.6346
3A	Xbarc12	88.1662
3A	Xwmc173a	88.9637
3A	Xcfd2c	89.9637
3A	Xwmc559	90.9637
3A	tPt-1002	91.5553
3A	Xgwm155	92.9637
3A	Xwmc153	94.9637
3A	wPt-3697	96.1409
3A	Xwmc215a	96.9637
3A	wPt-4407	98.0903
3A	Xbcd372	100.571	QPm_RF	cgagcttgaatctgcgggttggcaagtcagaataattgagaggatccgga acccgaagccgagcgtgatgcttacaatgagtggaactacagcaagttcc ggttgtggcagctcacggactatgacaagatcatattcatagatgctgat ctgctcatcttgaggaacattgatttcctgtttacaatgccagaaatcag tgcaaacggcaacaatgcaacactcttcaactctggtgtcatggt	-	>dbj|BAJ87677.1| predicted protein [Hordeum vulgare subsp. vulgare] Length=633 Score = 119 bits (298), Expect(2) = 9e-31	>dbj|BAJ87677.1| predicted protein [Hordeum vulgare subsp. vulgare] Length=633 Score = 119 bits (298), Expect(2) = 9e-31	glycosyltransferase family 8B	Bradi2g56810	3.4e-32	55069572	55074068	Glycosyl transferase, family 8	Os01g65780 (Os01g0880200)	2.2e-31	38197552	38202617	Glycosyl transferase, family 8
3A	Xcdo460	101.812
3A	Xcfa2076	105.964
3A	Xwmc594	112.964
3A	Xgwm666b	113.964
3A	wPt-1864	119.002
3A	wPt-2866	119.002
3A	wPt-1688	120.951
3A	Xgwm480	123.964
3A	wPt-3816	127.113
3A	wPt-2659	127.281
3A	wPt-5125	128.543
3A	tPt-7492	128.543
3A	wPt-5133	128.543
3A	Xwmc206a	136.955
3A	wPt-9422	140.282
3A	wPt-9238	145.03
3A	wPt-1694	145.03
3A	wPt-4398	145.03
3A	wPt-2492	147.386
3A	Xbarc314	148.563
3A	TC77302	151.76		AGCTCTCGCGTCCGCCATGATCGTCACCGCCCAGAACGGGGCCGATGACATGCTGAACGCCCACAATGAAGTGCGCGCCG CCGTCGGTGTGGGGCCAGTGACGTGGGACCCCATAGTGGCGGCGTACGCGCAGTCGTACGCGGAGAAGCGCCGCGCCGAC TGCCAGCTACTACTCTCTCCGGAGGTGCGCCCATACGGAGAGAACCTTTTTCGGGCCGCTGGGGCCGAATGGAATGCGGT GGACGCAGTGATTTATTGGGCGTCCGGGAAGCAGTACTACGACCACGCCACCAACACCTGCTCCGCACCTACGGGTGAGT CGTGCATGGGATACCTACAGTTGGTGTGGAGGGACACCAAGACCATCGGCTGCGGCGCTGTCCTCTGTGACGGCA…	-	-	-	pathogenesis-related protein 1-12
3A	wPt-3978	154.199
3A	wPt-2144	165.892
3A	wPt-9160	165.892
3A	wPt-0398	168.331
3B	TC89014	0.0
3B	Xwmc430b	0.9
3B	Xgwm389	1.3
3B	Xwmc674a	1.8
3B	Xgwm533a	3.5
3B	Xmag2095	4.0	QPm.osu-3B	cggagctgggcgagatggtgtcgtccacggcggtgggtgccgaggaggac gacgacggcagcacgcggaagaagctgaggctcaccaaggagcagtccgc gctcctggaggatcgcttcaaggagcacagcaccctcaacccgaagcaga aagtggctttagccaagcagctaaacctcaggccaaggcaggtggaagtc tggttccagaacagaagagccaggacgaagctgaagcagacggaggtgga ctgcgagttcctgaagcgctgctgcgagacgctcaccgaggagaaccgcc ggctgcagcgggagctgcaggagctccgcgccatcaagttcgccccgccg ccgccgccgcccaacaacgccagccaacaccccgggacgccg…	-	>ref|XP_003558432.1| UniGene info linked to XP_003558432.1Gene info linked to XP_003558432.1 PREDICTED: homeobox-leucine zipper protein HOX19-like [Brachypodium distachyon] Length=275 GENE ID: 100839337 LOC100839337 | homeobox-leucine zipper protein HOX19-like [Brachypodium distachyon] Score = 243 bits (620), Expect = 8e-77	>ref|XP_003558432.1| UniGene info linked to XP_003558432.1Gene info linked to XP_003558432.1 PREDICTED: homeobox-leucine zipper protein HOX19-like [Brachypodium distachyon] Length=275 GENE ID: 100839337 LOC100839337 | homeobox-leucine zipper protein HOX19-like [Brachypodium distachyon] Score = 243 bits (620), Expect = 8e-77	homeobox-leucine zipper protein HOX19-like	Bradi1g69150	7.7e-65	67642149	67643458	Homeodomain-Leucine Zipper II family protein, subfamily B	Os03g12860 (Os03g0231000)	1.5e-62	6931709	6933328	Homeodomain-Leucine Zipper II family protein, subfamily B	TaAffx.93968.1.S1_at	Score = 230 bits (116), Expect = 1e-59
3B	Xbarc147	4.4
3B	wPt-7264	5.4
3B	wPt-7225	5.8
3B	wPt-5697	6.0		TGCAGAAAAGAAATACTAAGACAATTTACATGACTCAGAAGTAATTCATGGGAATGcTAAATTTTGACAAAAGTTGCCCGGCTTACAGAACTGTCAATGAAGTTAACTGCGAAAGGGCATCTGGAATTGATCCTACCAAGTTATTGTTTGATAGATTCCTGTGAGATATGAAACACTTTCTTATCGTTTTTGTTGCACAAAACTAAGTGGACATTAGGACAGATCCATAACATAAGACGTACAAGTACTGGATAGCTTTGAGATCGGTGAAAGAAGATGAGATATCACCGTTCAGACCTCTCAAGGACAAGTCTCTGCATATAGCAAATGATCAGTGGATCAGTTTCAATTGATGATAGTAGAAACGTAACCCTCTTCTCCATTTAATATTACCAGTTA…	>lcl|contig3080944 length=519 numreads=26 GAGATCAAGATTAAACCTAACAATAAGTGGCTTGAGATTCTTTTAAATCTCTTCTAACATGCTAACTAATAAAATTGCAC AAATGTTTCACTAAATTGCACACGTTCTCAACAGGTGCAATTTTAGATTTATATAGCAGTACACAAATTCTGAATATCTG AAGCAACTGTGAATTAGCAAATAGCAAAATCAAAAGCGCATTGAAAAATTGAGAACTACTAACTGCAGTGTCTGCGATCA TGGCAATCAAGGTGAAGTATCAGGTGCATAAAAACTGGTTGGTGACCCGTGCGGTCCGGAGACTGTTATGGTGTGGGACA GGTTGACATGTAGCTACGCCACTGCAAGGCCCC…	>gb|AAU44058.1| putative receptor like protein kinase [Oryza sativa Japonica Group] Length=927 Score = 70.5 bits (171), Expect = 2e-10	>gb|AAU44058.1| putative receptor like protein kinase [Oryza sativa Japonica Group] Length=927 Score = 70.5 bits (171), Expect = 2e-10	protein kinase
3B	wPt-10503	9.6
3B	F103	10.0	CP2
3B	wPt-10291	10.2
3B	wPt-10388	10.2
3B	Xbarc87a	10.5
3B	wPt-6129	10.5
3B	wPt-10239	11.0
3B	Xwmc754	11.3
3B	Xcfd79b	11.3
3B	Xbarc92	11.3
3B	wPt-1516	11.7		tgcaggtcaggtaaccggtgatgtaggtgagctatgtactgccaacccatgactccctctatatttagctctctgatgttagtcatgagatccatcttttctggagaaaagatttcattccagtttgtgtaacgtaggtccagcacccgcaggccatacaaaaataaccactctgtattatgttctacttcaattgttttgtaatctatacagtggtccagtccaaggaatcttaggccatgacacttcaGGAAAGAAGgnGAAGCAAAATngaaggcACAACAACAGAGAATCAGCACACCAAGcTTCCTGCAAnGATCAAAAAATCCATTTGGTAAAGcTCGnGGGTGATCGGATGTTTCAAATGCCAAGAAGAAAGATGATGTAgCTGCActggnt…	>lcl|contig00002 length=20161 numreads=616 GTCATCTATTTTGGAACGGAGGGAGTAGCTAACTATAGAGCCGTGCTGCCCCGGCCTGCGACTTTGATTGTACAAACTTC TCAGGCCAATTAGTAGTTAGCTCGATCTGGTCTTTCAAGGCAATTCGCCATGGCATACCGGATCCCCAAGCTAGAGGAGC TCCTCGAGGTGCGCAAGCTGCCGAGGAGCATCAGGAAAGACATCTCGTTTGCCTTCCGACAGATACAGAGCGTGCACGCT GCCCTCTGCAAGGTGGCAGAGGTGCCACGGGACCAGCTTGACGAGGATGTGAAGCTCTGGGCAGAGGAGGCCAGGATGGT GTACTACAACATAGAGGTAGCCGTCGACAAGC…	Est: >gb|EEE52295.1| hypothetical protein OsJ_34290 [Oryza sativa Japonica Group] Length=483 Score = 103 bits (257), Expect = 2e-20	Est: >gb|EEE52295.1| hypothetical protein OsJ_34290 [Oryza sativa Japonica Group] Length=483 Score = 103 bits (257), Expect = 2e-20	NBS-LRR
3B	wPt-1132a	13.2
3B	wPt-11454	14.8
3B	wPt-10372	15.2
3B	tPt-1079	16.3
3B	wPt-7341	18.3
3B	wPt-8855	18.3
3B	wPt-7984	19.2
3B	wPt-8079	19.9
3B	wPt-10333	20.5
3B	Xmag501	21.4
3B	Xwmc430a	21.5
3B	wPt-2757a	23.4
3B	wPt-3609	23.5		tgcagaggagcgtcaaggaagacgtgcaatatctttcccaggagatgttgactatgcaggctgtcctcctcaagctggcnnangtgcggcgggaccatctttcacgagctggtaaagcattgggcagggggtgtcagggagctgtcctgcgatttggaggttgtcgtggacgaattcttgcacactcccaactcagaagggtttaaggagctcatgaagaacatgggtagcttgctcaagaaaggaaagactccccatcagatcttcaccaggaaaatcaaggacttcaaggcttgtgtccaagagcatgccaaccgatatgaaaggtacaatgattataatatgttggctaatcctgca	>lcl|contig324918 length=1628 numreads=47 GCCATGGCATCCTTGCTCCACAAGCTAGTCGAGCTCCTTGACGAGAAGTACAAGCTGCAGAGGAGCGTCAAGGAAGACGT GCAATATCTTTCCCAGGAGATGTTGACTATGCAGGCTGTCCTCCTCAAGCTGGCAGAGGTGCGGCGGGACCATCTTTCAC GAGCTGGTAAAGCATTGGGCAGGGGGTGTCAGGGAGCTGTCCTGCGATTTGGAGGTTGTCGTGGACGAATTCTTGCACAC TCCCAACTCAGAAGGGTTTAAGGAGCTCATGAAGAACATGGGTAGCTTGCTCAAGAAAGGAAGACTCCCCATCAGATCTT CACCAGGAAAATCAAGGACTTCAAGGCTTGTGT…	>ref|XP_002461706.1| Gene info linked to XP_002461706.1 hypothetical protein SORBIDRAFT_02g006840 [Sorghum bicolor] Length=953 Score = 57.0 bits (136), Expect = 6e-10	>ref|XP_002461706.1| Gene info linked to XP_002461706.1 hypothetical protein SORBIDRAFT_02g006840 [Sorghum bicolor] Length=953 Score = 57.0 bits (136), Expect = 6e-10	NBS-LRR
3B	wPt-1081a	23.5
3B	Xwmc597d	24.4
3B	Xgwm533b	24.4
3B	wPt-7212	24.4
3B	wPt-3598	24.5
3B	wPt-9410	24.5
3B	wPt-5064	24.6
3B	wPt-0302	25.6		tgcagctgtactggtactnggaagaacacatacagcaggaggtcacattcttagcttgtagttttttgcgggacttccaagtcatttgaatgttttctttttgttgcgaaagcatttgaatgttatttatatggccgaaattaacgcagattaaatcagaatGCCGTAGCAATTnGTTCTCGGTCTCCAAGTCGTTTTGACGTTTACanGTcTGAAATTATTGCTGAAGAAATTGTGATGACAAAGACTGGGCTTTCCTTTCCCTGTGAGCGAGGTGCCCTGGAAACGAGGTTGTTGCTGCTGTCCAGTTATTTGTAGTGGTTCATATGAGCCagaggaCTCGTCGTCCTCGCAGCAGTTGTTTACTCCTGAAGATGCGATACTGGACGGCAGCGAGTC…	>lcl|contig13963 length=3941 numreads=151 AAAAAAGAAAAAACGGCCATAAATCAACGAGCAGTGAACCTATTAGTGGGCTCTCGCGGCCTACGTAAATAAAAGAACCA AAATAAGTAAATGGACACAATTGGTACGGTTGTCTGTTGGTTAGTGCGCTGCTGTTTCAACGGAGAGATCGTGAGTTCGA GGCCTCACATTCGAAAATGAAATTTTTGCTGCAGTCTTTAACAGAAAGAAAAAGAAGGAATCGGGCCGGCCCAGCCGCGC GCCCGTTTGCGGCAACAGAAGAAACGGGCGCTTAAGGCGCCCGTTAGGAAATGCCTCCCCCATGTCGCGTTGCGTCGTCT ATTCCTTCTTCCTCTAGACAATAGCTAGGTCTT…	Cd>dbj|BAJ91633.1| predicted protein [Hordeum vulgare subsp. vulgare] Length=685 Score = 246 bits (627), Expect = 3e-62; >gb|AAT98587.1| protein kinase RLK17 [Oryza sativa] Length=660 Score = 220 bits (561), Expect = 1e-54	Cd>dbj|BAJ91633.1| predicted protein [Hordeum vulgare subsp. vulgare] Length=685 Score = 246 bits (627), Expect = 3e-62; >gb|AAT98587.1| protein kinase RLK17 [Oryza sativa] Length=660 Score = 220 bits (561), Expect = 1e-54	protein kinase
3B	wPt-3536	25.6
3B	wPt-10714	26.7
3B	Xfbb1851	27.7
3B	Xbarc133	28.5
3B	Xcfd28	28.7
3B	Xwmc623	29.6
3B	Xbarc102	30.2
3B	wPt-7132	31.7
3B	wPt-9012	31.7
3B	wPt-4653	31.8
3B	Xwmc808	32.2
3B	wPt-9010	33.7
3B	wPt-4842	33.9
3B	tPt-6487	34.3
3B	wPt-4739	34.7
3B	Xwmc679a	34.8
3B	wPt-6335	35.6
3B	wPt-7860	35.9
3B	wPt-8828	36.3
3B	wPt-10436	36.4
3B	wPt-5432	37.3
3B	Xwmc500c	37.8
3B	Xcdo395	37.9
3B	wPt-2961	38.0
3B	wPt-9107	38.8
3B	wPt-6742	40.4
3B	Xwmc43a	40.8
3B	Xwmc51d	40.8
3B	wPt-0672	41.6
3B	wPt-4431	42.1
3B	wPt-10230	42.1
3B	wPt-8990	42.1
3B	wPt-10005	42.1
3B	wPt-9250	42.1
3B	wPt-10277	42.1
3B	Xwmc78	42.6
3B	wPt-3046	42.7
3B	wPt-8686	42.8
3B	wPt-1406	43.1
3B	Xwmc540a	43.5
3B	wPt-11194	43.6
3B	wPt-9495	43.6
3B	wPt-7357	43.6
3B	wPt-11276	43.6
3B	wPt-10541	43.6
3B	wPt-11103	43.6
3B	wPt-10052	43.6
3B	wPt-11443	43.6
3B	wPt-2784	43.6
3B	wPt-10729	43.6
3B	wPt-8643	43.6
3B	wPt-2567	43.6
3B	wPt-6008	43.6
3B	wPt-3410	43.6
3B	wPt-1349	43.7
3B	wPt-10958	43.8
3B	rPt-5853	44.0
3B	tPt-8143	44.1
3B	wPt-5215	44.2
3B	wPt-4476	44.2
3B	wPt-6066	44.2
3B	wPt-2013	44.2
3B	wPt-4292	44.3
3B	tPt-9273	44.3
3B	wPt-9982	44.5
3B	wPt-8592	44.5
3B	wPt-5244	44.7
3B	wPt-8356	44.8
3B	wPt-10540	44.8
3B	wPt-10969	44.8
3B	wPt-2720	44.9
3B	wPt-8126	44.9
3B	wPt-10389	44.9
3B	wPt-4777	44.9
3B	wPt-5495	44.9
3B	wPt-7677	44.9
3B	wPt-10677	45.0
3B	wPt-10420	45.0
3B	wPt-9088	45.1
3B	wPt-10552	45.2
3B	Xgwm383a	45.3
3B	wPt-9432	45.4
3B	wPt-0995	45.4
3B	wPt-2403	45.4
3B	wPt-2748	45.4
3B	wPt-5716	45.4
3B	wPt-7015	45.4
3B	wPt-7024b	45.4		tgcagctgtactggtactnggaagaacacatacagcaggaggtcacattcttagcttgtagttttttgcgggacttccaagtcatttgaatgttttctttttgttgcgaaagcatttgaatgttatttatatggccgaaattaacgcagattaaatcagaatGCCGTAGCAATTnGTTCTCGGTCTCCAAGTCGTTTTGACGTTTACanGTcTGAAATTATTGCTGAAGAAATTGTGATGACAAAGACTGGGCTTTCCTTTCCCTGTGAGCGAGGTGCCCTGGAAACGAGGTTGTTGCTGCTGTCCAGTTATTTGTAGTGGTTCATATGAGCCagaggaCTCGTCGTCCTCGCAGCAGTTGTTTACTCCTGAAGATGCGATACTGGACGGCAGCGAGTC…	>lcl|contig103560 length=2375 numreads=43 TATTGCCACTTGCAGTTCTCCCGGCACATGGCCAAGTGCAGCACTGAACTTGCTGCCTTGTATCTTCTTCCGATCTCAGC TCCCCGGGATGACGAGGGTTAGCAGCAGCACACGAGCGTGCAGAGCACCCAAGCAGTTTGCCAACAGCTTTGGCGGTGTG GTGAGCGTGGAGGAAGAGGTTGCATACACAACCCTTGGCATGTTCATCAGCAGCCTCCGAGGTGCGGTAGAGACCGTCCT GGATGCGGAAGTAATCCAGCTCATCCAGCACGTCCTCGGCCCCGTACGCTAGCTGCCGCAGCTTTTGCAGCAGCTCGTTC AGGCCGGTTGTCGATCTCCCTGCCACGGGTGTT…	Cd:>gb|EEC78057.1| hypothetical protein OsI_17515 [Oryza sativa Indica Group] Length=1638 Score = 98.2 bits (243), Expect(2) = 6e-27	Cd:>gb|EEC78057.1| hypothetical protein OsI_17515 [Oryza sativa Indica Group] Length=1638 Score = 98.2 bits (243), Expect(2) = 6e-27	NBS-LRR
3B	wPt-7229	45.4
3B	wPt-7266	45.4
3B	wPt-7142	45.4
3B	wPt-9310	45.5
3B	Xgwm566	45.5
3B	Xbarc173a	45.5
3B	wPt-10080	45.6
3B	wPt-8579	45.7
3B	wPt-1159	45.7
3B	wPt-4209	45.7
3B	wPt-9510	45.7
3B	wPt-2936	45.7
3B	wPt-6239	46.2
3B	Xcfa2241	46.8
3B	wPt-0644	46.8		tgcagctgtactggtactnggaagaacacatacagcaggaggtcacattcttagcttgtagttttttgcgggacttccaagtcatttgaatgttttctttttgttgcgaaagcatttgaatgttatttatatggccgaaattaacgcagattaaatcagaatGCCGTAGCAATTnGTTCTCGGTCTCCAAGTCGTTTTGACGTTTACanGTcTGAAATTATTGCTGAAGAAATTGTGATGACAAAGACTGGGCTTTCCTTTCCCTGTGAGCGAGGTGCCCTGGAAACGAGGTTGTTGCTGCTGTCCAGTTATTTGTAGTGGTTCATATGAGCCagaggaCTCGTCGTCCTCGCAGCAGTTGTTTACTCCTGAAGATGCGATACTGGACGGCAGCGAGTC…	>lcl|contig57839 length=2799 numreads=44 GCAATCTGAACCTCTCAACCAACATGTTATCAGGGAGGATACCTATGGGTGATCAACTGCGGACACTTGATGACCCGTCA ATATACAGCAATAATCTTGGGTTATGCGGGTCACCGTTAGAAGACTGCGTAAGCTCGTCAACACCGACGCAAGCTGAAAC GAGTCTGGATGAAGATAGAGAGACACTGTGGTTTTACTGCTTTGTGGCTGCTGGGTTTATCTCTGGGTTCTGGCTATACT TGGGCTTCTTGTTTCGCAGCGAGACATGGAGGTATTCGTTCTATCAGTATGTGGACAACATGCAAGCGAAGGTAACCAAG AAGATACGAAGCTGCATTTCGTGTGTCACTTGTT…	Cd:>gb|EEC72540.1| hypothetical protein OsI_05952 [Oryza sativa Indica Group] Length=561 Score = 100 bits (248), Expect = 5e-19	Cd:>gb|EEC72540.1| hypothetical protein OsI_05952 [Oryza sativa Indica Group] Length=561 Score = 100 bits (248), Expect = 5e-19	Leucine Rich repeats (2 copies)
3B	wPt-5390	47.5
3B	wPt-7614	47.9
3B	Xbarc139	48.2
3B	wPt-1625	48.3
3B	wPt-4597	48.3
3B	Xgwm685	48.7
3B	wPt-9170	50.7
3B	CA499601	54.0
3B	wPt-6047	54.0
3B	wPt-9579	54.1
3B	wPt-5105	54.3
3B	wPt-7934a	54.4
3B	wPt-5640	54.4
3B	wPt-2377	54.8
3B	wPt-3760	54.9
3B	wPt-0438	55.2
3B	Xgwm284	55.2
3B	Xgwm264b	55.2
3B	Xwmc231	55.2
3B	Xbarc68a	55.5
3B	Xgwm72	55.5
3B	Xwmc815	55.5
3B	Xwmc675	55.5
3B	Xwmc505b	55.5
3B	wPt-6973	55.5
3B	Xwmc777	55.8
3B	Xcfd6b	55.8
3B	Xwmc612	55.8
3B	wPt-2119	55.8
3B	Xpsr902	55.9
3B	wPt-0695	56.0
3B	Xwmc625	56.1
3B	Xbarc73	56.4
3B	Xwmc693	56.4
3B	Xbcd809	56.5
3B	wPt-5906	56.6
3B	Xwmc544	56.7
3B	Xwmc695b	56.7
3B	Xwmc446a	56.7
3B	Xgwm285	56.7
3B	Xgwm274a	56.7
3B	Xwmc615	56.7
3B	Xwmc366	57.0
3B	Xwmc1	57.0
3B	Xwmc533a	57.0
3B	Xwmc762	57.0
3B	Xwmc751	57.0
3B	XksuG59	57.1
3B	Xgwm376	57.3
3B	Xcfd4a	57.3
3B	Xgwm77	57.9
3B	Xbarc187a	58.1
3B	Xwmc307	58.2
3B	wPt-6802	58.2
3B	Xbcd1418	58,4
3B	Xwmc527a	58.5
3B	tPt-0353a	58.5
3B	wPt-4127	58.6	QPmPI16.tn-3B	TGCAGTGTAAAATTATGGATTTAGTCCATCCATTAGTCTGGTTTCTTGCCTGGGCGGCTCATTGTGGAAAATTTTGCTCTCGCAGAGGAGTTGGTGCAGTGTGCTCATAGGAGAAAACTACCAATGATGGCCCTAAACCCAGACATCAGAAAGGCCTTTGACAATGTTAGTTGGTCTGGACTGTTTGAGATCTTGAAGGCCAGAGGCTTTGACACCGGATGGATTATGTGGATTGATACTTTGCTCACCACTAGCTCTTCTCGGGTAGTTATCAACAGCGAGGTGGGGTAGCCATTCTAGTCTAGAAGGGGCCTACAGTAGAGCGATCCTTTATCCCCACACCTCTTTATCCTTGTAGCAGATGTTCTTCAGAGGCTTTGCTCCAAGGCCTACCAGGAG…	>lcl|contig438542 length=1458 numreads=23 CACTCAATTCCAAAGCTTGTTACCAAGGTCTTGGCCAACAGGCTGCAGTGTAAAATTATGGATTTAGTCCATCCATTAGT CTGGTTTCTTGCCTGGGCGGCCCATTGTGGAAAATTTTGCTCTCGCAGTGGAGTTGGTGCAGTGTGCTCATAGGAGAAAA CTACCAATGATGGCCCTAAACCCAGACATCAGAAGGCCTTTGACAATGTTAGTTGGTCTGGACTGTTTGAGATCTTGAAG GCCAGAGGCTTTGACACCGGATGGATTATGTGGATTGATACTTTGCTCACCACTAGCTCTTCTCGGGTAGTTATCAACGG CGAGGTGGGGTAGCCATTCTAGTCTAGAAGGGG…	>gb|ABA95690.1| retrotransposon protein, putative, unclassified [Oryza sativa Japonica Group] Length=1407 Score = 140 bits (352), Expect = 1e-31	>gb|ABA95690.1| retrotransposon protein, putative, unclassified [Oryza sativa Japonica Group] Length=1407 Score = 140 bits (352), Expect = 1e-31	TE	Bradi3g09535	1.5e-28	7652308	7653210	Reverse transcriptase	Os12g02900	1.4e-33	1063020	1068900	Reverse transcriptase
3B	rPt-5396	58.6
3B	wPt-7502	58.6
3B	Xwmc653a	58.7
3B	Xgwm107a	58.7
3B	wPt-4082	58.7
3B	Xwmc471a	59.0
3B	Xwmc182a	59.0
3B	wPt-3327	59.1
3B	Xbarc164	59.3
3B	wPt-1940	59.4
3B	wPt-7786	59.4
3B	Xwmc527c	59.6
3B	Xcdo718	59.6
3B	wPt-5769	59.7
3B	TC74823b	59.7
3B	Xwmc418a	59.8
3B	Xwmc334	60.0
3B	Xwmc827b	60.4
3B	wPt-4599	60.5
3B	Xgwm131a	60.6
3B	Xcfa2134b	60.7
3B	Xbarc358b	60.8
3B	wPt-6718	60.9
3B	Xbarc145c	61.0
3B	Pm41	61.8
3B	Xwmc787	61.9
3B	Xgwm4b	62.5
3B	wPt-8886a	62.6
3B	Xcfd283a	62.8
3B	rPt-7068	63.9
3B	wPt-2280	63.9
3B	wPt-7688	64.4
3B	wPt-0280	64.5
3B	wPt-8141	64.5
3B	Xbarc229b	64.9
3B	wPt-10270	64.9
3B	tPt-3599	64.9
3B	wPt-10437	64.9
3B	wPt-7145	64.9
3B	wPt-11304	64.9
3B	wPt-10442	64.9
3B	wPt-8964	64.9
3B	wPt-10600	64.9
3B	wPt-8412	65.3
3B	wPt-4719	66.1
3B	Xwmc291	66.4
3B	Xgwm108b	66.4
3B	wPt-6981	66.9
3B	wPt-0846	66.9
3B	wPt-10029	66.9
3B	wPt-9694	67.1
3B	wPt-1191	67.3		tgcagctgtactggtactnggaagaacacatacagcaggaggtcacattcttagcttgtagttttttgcgggacttccaagtcatttgaatgttttctttttgttgcgaaagcatttgaatgttatttatatggccgaaattaacgcagattaaatcagaatGCCGTAGCAATTnGTTCTCGGTCTCCAAGTCGTTTTGACGTTTACanGTcTGAAATTATTGCTGAAGAAATTGTGATGACAAAGACTGGGCTTTCCTTTCCCTGTGAGCGAGGTGCCCTGGAAACGAGGTTGTTGCTGCTGTCCAGTTATTTGTAGTGGTTCATATGAGCCagaggaCTCGTCGTCCTCGCAGCAGTTGTTTACTCCTGAAGATGCGATACTGGACGGCAGCGAGTC…	>lcl|contig51634 length=2873 numreads=59 CTGAGCTAGTGTTGTCTTACCAACTCCTCCGGTTCCAACAACAGCGAGCTTGTAAGACTTCTTTTCCTTGTTTGCAAGCA CCAAGTCCACCAACTTCCTGCTAGAATGTATGATTCCTTTCCCACAAGGTTGGGCTCAACAAGGTTGGAACTTCTTATCA GTTTGGATGTTGGACCACTTCCATTAGGTTGTGCACTACTGTTGAATGTTAAGAATATTTTGTCCTTTGAAATGTTCTCT ATCTTTTTGTTGAGGGTTCTAATCCGAACAGCAACGTCACGACGTGAACCAATGTTACAAAAGCAAGGGAAAACTGAATG ACCTTTACATGCAGCTGATTTACTTGATGATGAT…	Cd: >dbj|BAJ90725.1| predicted protein [Hordeum vulgare subsp. vulgare] Length=370 Score = 258 bits (659), Expect(2) = 7e-72; >gb|ABA95335.1| NB-ARC domain containing protein [Oryza sativa Japonica Group] Length=640 Score = 206 bits (523), Expect(2) = 9e-54	Cd: >dbj|BAJ90725.1| predicted protein [Hordeum vulgare subsp. vulgare] Length=370 Score = 258 bits (659), Expect(2) = 7e-72; >gb|ABA95335.1| NB-ARC domain containing protein [Oryza sativa Japonica Group] Length=640 Score = 206 bits (523), Expect(2) = 9e-54	NBS-LRR
3B	TC87011	68.1
3B	wPt-4693	68.7
3B	wPt-10071	69.2
3B	wPt-0065	69.4
3B	Xcfa2170	69.9
3B	wPt-10785	70.0
3B	wPt-11301	70.0
3B	wPt-8480	70.0
3B	wPt-0384	70.0
3B	wPt-3856	70.1
3B	wPt-8238	70.6		tgcagctgtactggtactnggaagaacacatacagcaggaggtcacattcttagcttgtagttttttgcgggacttccaagtcatttgaatgttttctttttgttgcgaaagcatttgaatgttatttatatggccgaaattaacgcagattaaatcagaatGCCGTAGCAATTnGTTCTCGGTCTCCAAGTCGTTTTGACGTTTACanGTcTGAAATTATTGCTGAAGAAATTGTGATGACAAAGACTGGGCTTTCCTTTCCCTGTGAGCGAGGTGCCCTGGAAACGAGGTTGTTGCTGCTGTCCAGTTATTTGTAGTGGTTCATATGAGCCagaggaCTCGTCGTCCTCGCAGCAGTTGTTTACTCCTGAAGATGCGATACTGGACGGCAGCGAGTC…	>lcl|contig1060956 length=989 numreads=39 GAACAATACCGTCTATTACTCGTGTATCTCCCCGCCACCCCTGATAGTCTTATACTCCGATGGCTCCGGCCTTCGTCTGG GTTTGGTGGCTACCACTGATTCTAGTGGCGGCTGAGAAGCAGCAACGAGAGGGCTGCTCGAGCTCGGCCAAGACATGCGG CAACCTGACCATCTCCGACCCTTCTTGCTCGCCAACATGGAGACGGGAAGACCATGTGGTTCCTCGGACTTTGAGGACAC TTGCTCTAGGAACACTCCAATTCTACGGAGCTCTATACCCTCGGGTTTAGGCTTTGAAGTAATCAACATCTCTTACAAGG AACGCAGCTTGCGAGTCGCTGATGGAGGCAAGC…	Cd: >dbj|BAK01690.1| predicted protein [Hordeum vulgare subsp. vulgare] Length=406 Score = 98.6 bits (244), Expect = 1e-18	Cd: >dbj|BAK01690.1| predicted protein [Hordeum vulgare subsp. vulgare] Length=406 Score = 98.6 bits (244), Expect = 1e-18	Protein Kinases, catalytic domain
3B	Xwmc54	70.8
3B	rPt-5523	71.6
3B	wPt-6961	72.2
3B	tPt-4541	72.2
3B	wPt-6785	73.6
3B	wPt-1311	74.3
3B	wPt-5072	74.7
3B	wPt-7968	74.7
3B	wPt-8318	74.7
3B	wPt-5833	74.7
3B	wPt-10505	74.7
3B	wPt-8396	75.2
3B	wPt-6187	75.6
3B	wPt-10201	75.8
3B	wPt-3921	75.9
3B	Xbarc206a	76.8
3B	wPt-10185	77.1
3B	wPt-3725	77.2
3B	wPt-2416	77.3
3B	Xwmc687	80.8
3B	Xwmc326c	81.8
3B	Xbarc77	83.8
3B	wPt-9826	84.1
3B	wPt-8096	85.5
3B	Xwmc206d	87.5
3B	wPt-4412	88.8
3B	wPt-9158	89.0
3B	wPt-9714	89.0
3B	wPt-9882	90.2
3B	wPt-5704	91.6
3B	wPt-0668	92.9
3B	wPt-8276	93.0
3B	tPt-5389	93.3
3B	wPt-9892	93.4
3B	wPt-9989	93.7
3B	wPt-2172	93.9
3B	wPt-10680	94.0
3B	wPt-7416	94.1
3B	wPt-6725	94.5
3B	wPt-11262	96.1
3B	wPt-10247	96.2
3B	wPt-10562	96.2
3B	wPt-3254	96.3
3B	wPt-10812	96.3
3B	wPt-10706	96.3
3B	wPt-10336	96.3
3B	wPt-11152	96.3
3B	wPt-11691	96.5
3B	wPt-10851	96.6
3B	wPt-10925	97.1
3B	wPt-4991	97.5
3B	wPt-1884	97.6
3B	wPt-8959	97.7
3B	wPt-0021	97.7
3B	wPt-9786	97.7
3B	Xmag695	97.7
3B	wPt-3480	97.7
3B	wPt-3342	97.7
3B	wPt-5295	98.5
3B	Xgwm299	98.6
3B	Xgwm114a	101.0
3B	Xpsr931	101.9
3B	wPt-8021	105.4
3B	Xwmc236	108.8
3B	tPt-1093	111.7
3B	wPt-5947	111.7
3B	wPt-8559	111.7
3B	wPt-4194	111.7
3B	tPt-7209b	114.3
3B	wPt-9766	114.3
3B	wPt-10890	114.3
3B	wPt-10428	114.3
3B	wPt-7802	114.3
3B	wPt-11082	114.3
3B	wPt-10240	114.3
3B	wPt-10555	114.3
3B	wPt-11330	114.3
3B	wPt-11088	114.3
3B	wPt-4517	114.3
3B	wPt-10025	114.3
3B	wPt-9185	114.3
3B	wPt-3153	114.3
3B	wPt-10829	114.3
3B	wPt-10000	114.3
3B	wPt-8845	114.6		tgcagctgtactggtactnggaagaacacatacagcaggaggtcacattcttagcttgtagttttttgcgggacttccaagtcatttgaatgttttctttttgttgcgaaagcatttgaatgttatttatatggccgaaattaacgcagattaaatcagaatGCCGTAGCAATTnGTTCTCGGTCTCCAAGTCGTTTTGACGTTTACanGTcTGAAATTATTGCTGAAGAAATTGTGATGACAAAGACTGGGCTTTCCTTTCCCTGTGAGCGAGGTGCCCTGGAAACGAGGTTGTTGCTGCTGTCCAGTTATTTGTAGTGGTTCATATGAGCCagaggaCTCGTCGTCCTCGCAGCAGTTGTTTACTCCTGAAGATGCGATACTGGACGGCAGCGAGTC…	>lcl|contig03278 length=5295 numreads=77 GAGCTTCTTATATCTTTAGAACAGCCTTTCCCGCTGAGACGTCTACAGTATGCAGTGTGTGTAGGGCCTTCAGTTTCCAA ATCCCTCTTGGCATCTCCACACCACCTGGATTTCGTCCTCCTGCCGCATAATAAGGTAATATGCTGCAACAGAATGCAGT GCATACATCACGCCTGTTAAGTTGTCCACCATCGTCAAGGTCAAGTTCCTCTGCCAGAATCCTAGGTGCACAGCATGCCA CACAACAAACACTGAACATAAAGGCAAAGTCATTAGTGACTGCTCAATTGCATCTTCATATAAATCCTCCCATGGACTAG CCAGAATGCGTCGCATCTTCACAAGCTTGGTGAT…	>dbj|BAC75857.1| Gene info linked to BAC75857.1 putative Pi-b protein [Oryza sativa Japonica Group] Length=1205 Score = 165 bits (417), Expect = 2e-44	>dbj|BAC75857.1| Gene info linked to BAC75857.1 putative Pi-b protein [Oryza sativa Japonica Group] Length=1205 Score = 165 bits (417), Expect = 2e-44	NBS-LRR
3B	wPt-8752	115.1		TGCAGGTGCAGGGACATGTGCGCCCTCTTCTTGTTTAATATGAACCGACAGAGAGGTTAGGCATTCATCTAGCTTCCCAATTTCTTTAAGCAAACTGTCCATAGCTTCAGGGTTGTTGCAAGGGATGACTACTCCAAATTTCCTCAACTGCGTCAGCAGGCCAACATCTTGAAATTCATTCACATCAGCAAAATGAGAAGCTTCAACATGGGACAGTACTTGTATGTTTGTCATGCTCCCAATTGCAGGAGGAATATGAATAGTGCAAAGTGATTCGTCAGACCTTATATGACCAGCAAGCAGATGCATTAGCTTCTGGAGAACCACATCTTCTGGGAATGACTTTATATAGGTTTCCCTGATGTCAAGTGTCTCCAACCCCTGGAGCTTGCTGATCTC…	>lcl|contig435822 length=1456 numreads=63 TTAATTGACACTGCTATAGTATCGCATTCTCTATGTTTCACTCTAGATATCTTTCTCATTAAGCTGGAAGTATTTGAAGT TAGAGTGAAACGCAGACAATGCTGGTGATATAAAAAGAGCTATTGCTAAGAGTGTATTCACTGTTCACACTAGCACACCA CGCTTATCGTATATATGGAACCTAGCGGTCCAAAGGAAACCTCATGTACATACCAATCCAACTCATGAGTATAAACACAA CCTCATATCAACTCAAGTACACACTCAACTCGGAATAATTAATCGTACACCCATGCGCATACACACATACACACACACAT ACACAATTGCAGAATAAATAACTAACGACATGA…	>ref|XP_002451249.1| Gene info linked to XP_002451249.1 hypothetical protein SORBIDRAFT_05g026460 [Sorghum bicolor] Length=1153 Score = 136 bits (343), Expect = 3e-34	>ref|XP_002451249.1| Gene info linked to XP_002451249.1 hypothetical protein SORBIDRAFT_05g026460 [Sorghum bicolor] Length=1153 Score = 136 bits (343), Expect = 3e-34	NBS-LRR
3B	wPt-5268	115.8
3B	Xgwm547	116.8
3B	wPt-6956	116.9
3B	wPt-5943b	117.6
3B	Xgwm751b	118.3
3B	wPt-2491	119.8
3B	Xgwm247a	121.7
3B	Xwmc261d	121.7
3B	Xwmc274a	121.7
3B	Xwmc632b	122.6
3B	Xpsr604	122.8
3B	Xpsr454	123.1
3B	wPt-10303	127.0
3B	wPt-11253	127.0
3B	wPt-11000	127.0
3B	wPt-4225	127.7
3B	wPt-10589	128.1
3B	wPt-0990	129.0
3B	wPt-6000	129.7
3B	wPt-1472	135.2
3B	wPt-7301	138.5
3D	Xcfd35	0.0
3D	wPt-1336	2.6
3D	wPt-6358b	3.5
3D	Xgwm71d	3.7
3D	Xwmc630e	3.7
3D	wPt-9401	6.2
3D	wPt-1741	6.5
3D	wPt-1081b	6.9
3D	wPt-2757b	7.1
3D	Xcfd152	7.4
3D	Xcfd127	7.4
3D	Xgwm161	11.1
3D	Xwmc674b	11.1
3D	Xcfd55	14.4
3D	Xcfd141	16.9
3D	Xwmc43b	24.3
3D	Xbarc128d	29.3
3D	Xcfd70a	36.7
3D	Xcfd79c	41.7
3D	Xcfd34	44.2
3D	Xgwm183	44.2
3D	Xgwm2b	58.4
3D	Xgwm314	58.4
3D	Xgwm383b	72.6
3D	Xgwm664a	79.7
3D	Xbarc42	93.9
3D	Xgwm114b	93.9
3D	Xbarc52a	93.9
3D	Xwmc492a	96.3
3D	Xcfd201	98.7
3D	Xgdm136c	103.5
3D	Xgdm99	105.9
3D	Xgwm707	106.5
3D	Xbarc68b	108.3
3D	Xgwm497d	108.3
3D	Xgwm52	110.7
3D	Xgwm456	110.7
3D	Xwmc741	113.1
3D	Xcfd71a	113.1
3D	Xwmc505c	115.5
3D	Xcfd2d	115.5
3D	Xcfd70b	115.5
3D	Xwmc656	117.9
3D	Xwmc533b	117.9
3D	Xcfd193c	117.9
3D	Xbarc125	120.3
3D	Xcfd4b	120.3
3D	Xgwm645	122.7
3D	Xwmc435b	122.7
3D	Xcfd9	125.1
3D	Xwmc529	125.1
3D	Xwmc418b	129.9
3D	Xwmc631b	132.3
3D	Xgwm3	151.7
3D	Xwmc549	151.7
3D	Xcfd211	162.8
3D	Xwmc552	170.2
3D	Xgdm72	229.2
3D	Xbarc71	291.9
4A	XS13M59(390)	0.0
4A	Xmgb299	8.4
4A	Xgwm4c	9.7
4A	Xpsr39	11.3
4A	Xwmc516	13.9
4A	Xgwm165a	13.9
4A	Xbarc206b	14.5
4A	Xdupw238	14.9
4A	Xbarc138	15.2
4A	Xbarc106	15.4
4A	Xwmc420	15.5
4A	Xwmc89a	15.5
4A	Xwmc491a	15.8
4A	Xwmc680	15.8
4A	Xwmc48a	15.8
4A	Xcfd71b	15.8
4A	wPt-7524	15.8
4A	Xwmc15	16.1
4A	Xwmc173b	16.1
4A	Xgwm601b	16.1
4A	Xwmc446b	16.1
4A	Xgwm44a	19.2
4A	Xcfa2256	19.2
4A	Xwmc757	19.2
4A	Xmgb7	19.8
4A	Xwmc96b	22.3
4A	Xwg876	22.6
4A	Xgwm610	25.4
4A	Xwmc617b	28.5
4A	Xgwm464	38.5
4A	Xgwm192a	38.5
4A	Xfba307	40.2
4A	Xbcd1738	42.1	QPm.inra.4A	ggcaattatatggaatccatgtaccagtcaaccatgtacatacaacaaca gcctcgtgtagtatgttttgagcactaaccctgccttattacattagaat caaagaatgaatgaatggaattaaattaagtacataaagaatggtactac gaaaagagtcgaatgcttgcaaaatggtgcaacacgcctaaaattttgct tgcaattaacatatgggtatcagcctatccttcgcacctgggttgataca ccactatgt	-	n	-	unknown	-	-	-	-	-	-	-	-	-	-	Ta.28188.1.S1_at	Score = 216 bits (109), Expect = 6e-56
4A	Xbcd808c	42.1	QPm.inra.4A	caccatcaagaccaagcgcactatccagtttgttgactggtgcccactgg cttcaagtgcggtatcaactaccagccacctggtgtcgtcccagggggcg accttgccaaggtccagagggctgtgtgcatgatctccaactccaccagt gttgttgaggtcttctcccgcatcgaccacaagtttgacctgatgtacgc caagcgtgcctttgtccactggtatgtgggtgagggtatggaggagggag agttctctgaggcccgtgaggaccttgctgccctggagaaggactatgaa gaagttggtgctgagttcgacgatggtgaggatggtgacgagggtgatga gtactagagcctgcctcctggtgctttcccaaggcgtactac…	-	>gb|AAP34367.1| alpha-tubulin [Gossypium barbadense] Length=108 Score = 174 bits (441), Expect = 2e-53	>gb|AAP34367.1| alpha-tubulin [Gossypium barbadense] Length=108 Score = 174 bits (441), Expect = 2e-53	alpha-tubulin	Bradi1g10150	5.4e-50	7318604	7321715	Alpha tubulin	Os03g51600 (Os03g0726100)	1.2e-48	29526111	29529118	Alpha tubulin	Ta.812.1.S1_x_at	Score = 609 bits (307), Expect = e-174
4A	XksuH9a	43.0
4A	Xgwm397	44.2
4A	wPt-8489	45.5
4A	wPt-5455	48.4
4A	Xpsr1327	50.5
4A	rPt-8568	51.1
4A	wPt-3638	51.2
4A	Xgwm622	52.4
4A	CA499463	54.0	QPm.inra.4A/QPm97DH	TTTTTTTTTTTTTTACCGGTATGGCAGAAAATTTTCCAATGCCCATAAACTCTCTCCAAC AAATAGCAGACAGTCGATTTTCACAACAGAAAAAGGAAAAAAAAAGACTCGGTAAACTGA GTTTTGGTATAGTTTCTTCCCGTCGGGCCAGCCAGGGAAGGCAGATAACTCAAGAGGATG GATGGATGGATACGATTTCCCAATGGAGAAGACAGCATCTTATTCAGCAAACTGACTGCT GGTATGCTCTCCATCAGGCCAGCCAGGGAAGGCAGATAACTCAAGAGGATGGATGGATGG ATAGCAGCTGCGCCACTAGGAGAAAATATACAATGGGTGAAGTTTCTACAGCCAGAGAGA GAAAGCAAAATGAGTCCAGAATGGCAGTTCAAC…	-	-	-	unknown	-	-	-	-	-	-	-	-	-	-
4A	Xdupw190	54.1
4A	wPt-8479	55.3
4A	wPt-6303	55.6	QPm.inra.4A/QPm97DH	TGCAGTAGATGGAAAACCTTGCTTGTGCCGGCTCTTGTCAGCGCTATCAAGGATAAGAAGTTTTTTCTTGTGTTGGATGACATGTGGGGTGTCAATGAATGGAACAAATTGTTGATGGCACCATTTAGCCATGGTGCCCTAGGTAGCCGCGTTCTGGTCTCCACAAGACATGATGATGTTGCCCGAGGCATGAGAGCCATGGAGCCATACCACCATGTGGACAAGTTAGGATCTGAAGATGCCTGACCATTGCTCAAGAAGCAGGTGAGGATCTAATTACTGGTAGCCTTATCTATGTCTCAAGTATATATAATCTATATACTAGTCAACAGTCCTTACCGTCTTAAAGCGCGCCTGCA	>lcl|contig91747 length=2458 numreads=49 AGAGCTATCAGGTGTGGTTGGGGAGAAGATCGAAGAAGACACGAGAGCGCTTGTACAGCTACTAACGAAGGAGGTAGATG ACGGGAGTGATAGCATCATGGTGTTCGCCATCATTGGTGTTGGGGGAATCGGCAAGACCACCCTTAGCAAAAAGATCTTC AATGATGAGGCCATGCAAGCCAAGTTCTCCAAAAAGATATGGTTAAGTATCACGCAAGATTTCAGCGAGGTTGAGCTGCT GAGGACAGCCATCACTGCAGTAGATGGAAAACCTTGCTTGTGCCGGCTGTTGTCAGCGCTATCAAGGATAAGAAGTTTTT TCTTGTGTTGGATGACATGTGGGTGTCAATGAAT…	>ref|NP_001055028.2| UniGene info linked to NP_001055028.2Gene info linked to NP_001055028.2 Os05g0250700 [Oryza sativa Japonica Group] Length=1044 Score = 122 bits (307), Expect = 1e-26; >gb|AAX95354.1| NB-ARC domain, putative [Oryza sativa Japonica Group] Length=1135 Score = 110 bits (276), Expect = 5e-23; TC: >gb|ABA93624.2| NB-ARC domain containing protein, expressed [Oryza sativa Japonica Gr…	>ref|NP_001055028.2| UniGene info linked to NP_001055028.2Gene info linked to NP_001055028.2 Os05g0250700 [Oryza sativa Japonica Group] Length=1044 Score = 122 bits (307), Expect = 1e-26; >gb|AAX95354.1| NB-ARC domain, putative [Oryza sativa Japonica Group] Length=1135 Score = 110 bits (276), Expect = 5e-23; TC: >gb|ABA93624.2| NB-ARC domain containing protein, expressed [Oryza sativa Japonica Gr…	NBS-LRR	Bradi1g27757	4.2e-10	22875008	22879757	Leucine-rich repeat-containing protein	Os05g16200 (Os05g0250700)	8.5e-29	9151346	9154980	Leucine-rich repeat-containing protein
4A	wPt-2788	56.4
4A	Xwmc513	56.7
4A	Xgwm111a	56.9
4A	Xmgb12	59.1
4A	Xpsr934	60.1
4A	Xgwm894	63.1
4A	Xgwm937	63.7
4A	Xpsr1316	64.4
4A	Xdupw4	65.1
4A	Xwmc650	66.1
4A	Xcdo506	67.3	QPm97DH	caggtagaacatcctattcatcaatgaatttgtgcaaatgacagcatcac aaggcaggatacaagaaatgcgaggggggaaacacaaaatgtgaactctt aatattcgatccataatacctccaaatccataggccacaattgacatcac agaacatcatccagttccacgatataagtggagcaaaagactgtcctcga taacagttacacagcacaaaaggtaaacagcacagtcagatgttaaccac caccacacatagcaaaagcatttgtttcaggaaccaggaccggtctttcc aaccaatcagtcaatcacaagatcgtttcgcttgcgctttgtcacga	-	-	-	unknown	-	-	-	-	-	-	-	-	-	-
4A	wPt-2221	67.8
4A	Xgwm265	70.6
4A	Xbarc170	72.4
4A	Xutv1343b	72.7
4A	wPt-4660	73.7	QPm97DH	tgcagccctgttttgcagggaatgtaaCCAaCCncAAAAATATAGAAGTGTGgTTCAGCCCAAGccnGAGATcTcTACAGCTGCATACCTGCACATCACTGGAAGAGTTGATAATTGGAAACTGTGGATCACTTGCCgCACCAGAGAGCTTgCAGTTCCTTGGCAgCCTTAAGTATTTGAAAGTATTCAGaTCCCCTGGTGTGCTTCCATGTTTGGAGAATTTGTCAAAGCAGGGCTATGCTTTATTCCCTGGACTAAAAAGGCTTGTGACCGATGGCCCCTCTGTCTTTACCATGTCAGTCTGCAAGCAACTCAACTCCCTCCAACGCCTAGAACTTGAAAACTGGGAGTTTGTAACGAGACTAACAGAGGGGCAGGAGAGAGGGCTTCAGCTTCTGA…	>lcl|contig695246 length=1201 numreads=14 TGAGCACTACAGAGAGCCGCAACATTCAGGTACAACAGTTCAAATAAAGTCTGCTCCAATTTGAGGTAGCATTGTTTTCA GGTAGCAACACTAATTACTTGTTGCTACAACACCATGCATCATTTCACATCATACATTTAACCACATACAAATTTCAATG CCTTCTTTCCGCAAGTTTTTCTTCTGCACTTGCTTTAAGCTATGCATTTCGCAACTAAAACCCAAAAACTACAGCAATTG TGAAGAATATATCTGTAGTACAAATGGTGTTGTAGCAACAAGAAAATGATTTGACCACCTTCATGCAATGCACGATCGCC ATGCCACGTGGTTCCTTCTCTAGTCAAGGACAT…	>dbj|BAA25068.1| XA1 [Oryza sativa (indica cultivar-group)] Length=1802 Score = 207 bits (526), Expect = 2e-51	>dbj|BAA25068.1| XA1 [Oryza sativa (indica cultivar-group)] Length=1802 Score = 207 bits (526), Expect = 2e-51	NBS-LRR	Bradi5g22140	1.4e-45	24615423	24616246	-	Os04g53160 (Os04g0623066)	7.2e-52	31656691	31662693	NBS-LRR disease resistance protein
4A	Xutv434	75.0
4A	wPt-1357	75.4	QPm97DH	accntccnaaaccnatcatatngcnncnnnntcnnggtcnnngnnctntnnngaganccggccagcctgcgcattcnnaaaccattttatatccagtcattatgaattctactgattttcacagcacattgTaCAGTTGACAGCAAgTcTCATGTGGAACGAAAACTGATaGTAAGcgCAGGCAGTAAnATaCaCAAATTGTTgcATTaCCTTcTTCAcTTCTTTTCTTTGTGTTGACCCTTCCTCTCCTCCTCTTGcTTTTGTTTCTGAATTTGCTCTGTCAGATCTGAAGAaCAAGCAAAGGAGGnAATgnTAACTTgcGGACAGCAATcTGATACAGTTCAGTcTTCAGTGAGCATTgCTTATGAgAACATAgTAgCAACAATTATCATCATAGCT…	>lcl|contig1685542 length=773 numreads=21 GATAAACTTCCTAGCTGAGAGATCAAGGTGATGTTCTCCTAATTTGTTGCTCGGTGGATCATGTACTAGACATACATAAC ATTATCAGTGTTACGAAGGCAACTTGATTGTGTATTCCATGTACATACATAGCTATGATGATAATTGTTGCTATTATGTT CTCATAAGCAATGCTCACTGAAGACTGAACTGTATCAGATTGCTGTCCGCAAGTTAACATTACCTCCTTTGCTTGTTCTT CAGATCTGACAGAGCAAATTCAGAAACAAAAGCAAGAGGAGGAGAGGAAGGGTCAACACAAAGAAAAGAAGTGAAGAAGG TAATGCAACAATTTGTGTATATTACTGCCTGCG…	TC:>gb|EAZ25827.1| hypothetical protein OsJ_09667 [Oryza sativa Japonica Group] Length=786 Score = 535 bits (1379), Expect(2) = 0.0; gb|ABF94323.1| Gene info linked to ABF94323.1 SacIy domain containing protein, expressed [Oryza sativa Japonica Group] Putative phosphoinositide phosphatase Score = 535 bits (1379), Expect(2) = 0.0	TC:>gb|EAZ25827.1| hypothetical protein OsJ_09667 [Oryza sativa Japonica Group] Length=786 Score = 535 bits (1379), Expect(2) = 0.0; gb|ABF94323.1| Gene info linked to ABF94323.1 SacIy domain containing protein, expressed [Oryza sativa Japonica Group] Putative phosphoinositide phosphatase Score = 535 bits (1379), Expect(2) = 0.0	SacI homology domain	-	-	-	-	-	-	-	-	-	-
4A	Xwmc258	75.9
4A	Xwmc468	80.1
4A	Xgwm1081	82.9
4A	Xglk128	83
4A	Xgwm637	83.3
4A	Xmwg710a	84.7
4A	Xpsr115	87.9
4A	Xgwm118	88.3
4A	XS25M49(350)	93.3
4A	wPt-9169	94.7
4A	wPt-6515	94.9
4A	Xwmc707	95.3
4A	wPt-0162	95.6
4A	wPt-0817	97.4
4A	wPt-6330	98.3
4A	Xwmc161a	105.9
4A	Xgwm565a	107.7
4A	Xutv1343a	108.9
4A	Xcfd257	114.7
4A	wPt-2247	114.9
4A	Xpsr580a	119.7
4A	XgbxG557	120.5
4A	wPt-2542	121.1
4A	wPt-3239	121.5
4A	wPt-5249	121.8
4A	wPt-7289	121.8
4A	wPt-1091	122.4
4A	wPt-6728	123.3
4A	wPt-5428	124.1
4A	wPt-5857	124.2
4A	wPt-3810	124.9	QPm_RH/QPm97DH	TGCAGnAgAATAgAAACATGAAACATCAgAGGGGTCAGTAGGACGCTTGGTGAATTCAAGCTCAAATATGACTTACTTTCTGGCAGTCCACAACACCAACCACACAGCCAAATGATCCCTACTCCCCATAGCGGCATATTATACAACAATATAAAATGGGAGGCCAAATATGTAGTGTCAATATGTAGTAAACACTGTATCTGGGAGTCCAAATTTCAATATATAGTAAACACTGTATCTGGGAGTCCAAATTTCTAAACAAGGACCAAACTAGCCTGGAGGTTTTGCCTAAAAAGAATCCAGATTCCAGTAAACTGCA	>lcl|contig02037 length=5799 numreads=550 CATTAAAATGAAGCAAAAAAACAAAGGGTCTGATCATAAACATAAGGATTACAATAGTTTGCCTGATACAAAAAGAAACT GGAGCATTACATTTAGTCGCAAGAATAATAAAAAACTAAAAGCCATCCTATAGATACTATCCTCTACTTCTCTCTACTTC CTTTTTACTACGCCGACATAAGGAAGCTCCACCGAACCCAGGTAGAGTTTGCCGTCATCTCTTTCCATGATCTCGGTTGG CCTGACTTTCTTTGACCCTCTCATCTGCTCAACTATCTTCCCATCGGCCCCGACCCTGACCGCAAGAAGATGGCTATCAC GGCCAAAGGGCAACTCATTCTTCTCACGGTGCA…	>ref|XP_002452919.1| Gene info linked to XP_002452919.1 hypothetical protein SORBIDRAFT_04g034960 [Sorghum bicolor] Length=346 Score = 457 bits (1177), Expect = 7e-126	>ref|XP_002452919.1| Gene info linked to XP_002452919.1 hypothetical protein SORBIDRAFT_04g034960 [Sorghum bicolor] Length=346 Score = 457 bits (1177), Expect = 7e-126	Gluconolactonase
4A	Xbcd1670	125.5
4A	Xwmc718	125.5
4A	Xgwm162	125.5
4A	wPt-7939	126.0
4A	wPt-1262	126.7
4A	wPt-7558	126.8
4A	wPt-1550	127.2	QPm_RH/QPm97DH	TGCAGAAAGTGTAGTCTGCAAGCTTATCAAATCTGGGTACTGTTTGTAATAGTGCAGCACCATGCATCAGTGAGCTCTCTAATTTGGCTAGAACAGAGGGCTACTGTTCTTACTTATTTACTGCCTGCTGATCTCTCTCTCGCTCCCATTTTTTTCAGTTTAATCCCTAGATCTCATTTTTGTGTGnGCaAnTATCTGTAGCTACATGGTGCTATGAAAATTCAAGCGGGCTGAAGTAAAGATTACTCTATGTAAAATTCATGCTTCAATGCCTACTCGTAAGACTATGTCATATATTTTTCTGTGCTTTAGCTGCA	-	-	-	unknown	-	-	-	-	-	-	-	-	-	-
4A	wPt-7926	127.3
4A	Xwmc760	127.3
4A	Xwmc597f	127.3
4A	Xgwm834b	127.8
4A	XgbxG036	128.14
4A	wPt-3655	129.3
4A	Xcfd88	130.9
4A	wPt-6997	131.6
4A	wPt-1701	131.7
4A	Xgwm274d	131.9
4A	XgbxG542	132.3
4A	Xwmc262	132.7
4A	wPt-9728	134.8
4A	wPt-2345	134.8
4A	Xwmc698a	136.1
4A	XksuD9	136.6
4A	wPt-2129	136.9
4A	Xcdo475a	138.5
4A	Xbarc343	139.3
4A	wPt-3766	141.1
4A	Xbcd130	141.2	MQTL (12)	cctcaagatgggtagtcttcgtggaagattggtggcggcagcttcatggc agcggctgctcgcattttgctcccgtcagctgaggcggcctacctccgcg gtggcgggccattcgactccatctttgcctttggtgactccttcacggac actggcaacaaccccgtcgtcttcagctggtacaacatctttgacgttgt gatgcgccctcgctacggcatgaccttcttcggcggtcgcccactggtcg caactgcaacggccgcctcatcatcgacttcattgctcaaggcctaggct tgcctctcgtgccaccatacctgtcgcacaaggggagcttccggcagggc gccaacttcgctgtcg	-	>ref|XP_003565509.1| Gene info linked to XP_003565509.1 PREDICTED: LOW QUALITY PROTEIN: GDSL esterase/lipase At5g45910-like [Brachypodium distachyon] Length=421 Score = 77.8 bits (190), Expect(2) = 8e-29	>ref|XP_003565509.1| Gene info linked to XP_003565509.1 PREDICTED: LOW QUALITY PROTEIN: GDSL esterase/lipase At5g45910-like [Brachypodium distachyon] Length=421 Score = 77.8 bits (190), Expect(2) = 8e-29	GDSL esterase/lipase	Bradi2g07320	1.8e-31	5657738	5659717	GDSL-like Lipase/Acylhydrolase	Os01g12320 (Os01g0223200)	2.4e-30	6724939	6728626	GDSL-like Lipase/Acylhydrolase
4A	wPt-7280	141.8
4A	wPt-5749	142.2
4A	wPt-9833	142.3
4A	wPt-0105	142.6
4A	wPt-5825	142.6
4A	Xbcd135b	143.8	MQTL (12)	agttactgcaatagtggcaaagaagaggaagagctcaaaatctgcagata ggtcatcagaatcattctggtggagatgttggtagcaaaggcaatgttcc tgctcaggatggagataagagtggtaagatagtgaggttctcaatgaaga gtaatctag	>lcl|contig1094143 length=976 numreads=83 ACACATAATTAAGCAATCCATAATAATGCAAAGGTAGCAAGCCAACAGTGTATAAGACTACCTAATGGAGAAGAATCAAG TTATGATGAGAGCACAATTTAAAAGGCAGAATGGTACGGCCACATGCCATCATACATTCAAGAGTTTCACGCGGAGAAGG TTTGCAACTTCCGCAAGCGCTTCACAGCCGAGGAAGGGCTCTTCTTCAACAACTTCTTTGCAGACTTTGCTTTTGCCTTG GCCTTCTTCACCGGCGTGGAGCTTTCCTTTATAGGCCCAGGCCGAACTCCACTTTTTAGTGCACTCCCTCTTGGAGTAGC AGATGGTGGTAGCCTCAAGCACTGTGGTGGTAA…	>dbj|BAK01437.1| predicted protein [Hordeum vulgare subsp. vulgare] Length=556 Score = 62.8 bits (151), Expect = 3e-10	>dbj|BAK01437.1| predicted protein [Hordeum vulgare subsp. vulgare] Length=556 Score = 62.8 bits (151), Expect = 3e-10	Nucleolar protein,Nop52	Bradi5g24580	8.0e-8	26174502	26176455	Nucleolar protein, Nop52	Os04g56350 (Os04g0658600)	3.8e-5	33589832	33591841	Nucleolar protein, Nop52	Ta.9770.1.S1_at	Score = 206 bits (104), Expect = 4e-53
4A	wPt-5543	146.3
4A	wPt-4596	147.6	MQTL (12)	TGCAgGAgTTCaGCgAAGTGCTGgTGCagGTnAgAgGTTGGCaCnggCacanGCaCnTcnggnnCnGGnanaTCngGCagCTCCTTCagAAcTTCAagGgnGCATTGCaCaanGaaagAaTCanCCTTGAgATaacgcgannnanTCAGCGTATACCATGGcATGAGAAGCATTTGAGATGATTTATCTTGGGGTTTCCTGAATGCTACTGACCGACaAATTTCTTCAGATGGTTCACGAACTCCCTCCGGGTCAACCAAGCAACCACGTATAGTCGTCACCACAGCCACaGCGCACTCGCTGAGAAGGACAACATTGATTGCCACCCAGGAGGGAGCCGATGGCTCACCGCCaTGCGGATATACACGGATTTCCCAGTCATGCCCACCGAGATTCCAT…	-	>dbj|BAK06856.1| predicted protein [Hordeum vulgare subsp. vulgare] Length=352 Score = 118 bits (296), Expect = 3e-25	>dbj|BAK06856.1| predicted protein [Hordeum vulgare subsp. vulgare] Length=352 Score = 118 bits (296), Expect = 3e-25	BTB/POZ domain	Bradi1g32260	1.1e-18	27601932	27603038	Kelch-related protein	Os06g45730 (Os06g0668400)	1.7e-13	27683619	27685556	Kelch-related protein	Ta.3827.1.S1_at	Score = 640 bits (323), Expect = 0.0
4A	Xfbb154	147.7
4A	wPt-8000	150.3
4A	wPt-1961	150.3
4A	wPt-3061	151.5
4A	TC85050	152.6	MQTL (12)	TAGGCCNNTNANAATNCCNTTNCTCCANNCNCAGGTGGANCAGTTANCANTGCCAGATCGTGCAACACCAAATGCTGCCA GCAGCTAGCGCAGATCCCAGAGCGAATCCGGTGCCATGCCATCCACAGCGTGGTAGAGGCTATCATGCAACAACAATCCC AACAACAATGGCAGGAGCGCCAACAGCAAGCACAACATAAGAGCATGAGGATGTTGCTTGAGAACCTATCATTGATGTGC AACATCTATGTCCCGGTACAATGCCAGCAGCAACAACAAATGGGGCAACAACAACAACAACAACAGTTGCAGGAGCAGTT GACACCGTGTGCGACATTCCTCCAACATCAGTGTAGCCCAGTGACAGTGCCATTCCCCCAGATACCGGTGGATCA…	-	>sp|Q2A783.1|AVLB1_WHEAT Gene info linked to Q2A783.1 RecName: Full=Avenin-like b1; Short=TaAvlike-b1; Flags: Precursor emb|CAJ32655.1| Gene info linked to CAJ32655.1 putative avenin-like b precursor [Triticum aestivum] Length=285 Score = 295 bits (755), Expect = 7e-96	>sp|Q2A783.1|AVLB1_WHEAT Gene info linked to Q2A783.1 RecName: Full=Avenin-like b1; Short=TaAvlike-b1; Flags: Precursor emb|CAJ32655.1| Gene info linked to CAJ32655.1 putative avenin-like b precursor [Triticum aestivum] Length=285 Score = 295 bits (755), Expect = 7e-96	putative avenin-like b precursor	Bradi1g50290	8.3e-18 319-633	48943896	48944634	-	Os12g16890 (Os12g0269200)	1.6e-10 319-651	9688985	9689714	Protease inhibitor/seed storage/LTP family	Ta.27777.1.S1_at	Score = 987 bits (498), Expect = 0.0
4A	Xwmc500e	152.9
4A	Xcdo545	153.0
4A	Xgwm959	153.9
4A	wPt-7491a	154.4	QPm97DH/QPm_RH/QPm97DH	TGCAGCAgATAAAGATAAaCaAACCCATAGCCCCaAACAACTGTAAGCAACCAAAGGGCTTGGGTTGTGGGTGTGATGcCAATAAATATAAgAAGTTGCTAAAATATTCTCTGGCCATGGCATGAgCTTGcTTAATGTGATGAACAATTTTCTGCCTcCCTTcCGcTGCAGGTTCAGCCTACCATGGCAGAACAGcTGATACATGGGCAGTCGGTGTTACCCTGTATTGCAnGATCaCCGGgAAATATCCATTCCTTGgAgAAACTCTGCAGGAAACTTacGACAAGGTGCGAAATATACgTTACTCCCTTCTCAGTTTACCTACCGCATAgACTCACCaagGnCGCTCCGCTGCTGTGGgACAgATCgCCAATGATCCGGTGGAAATACCCGGCGACA…	>lcl|contig1670813 length=779 numreads=46 GCAAGGAACACCTTTGTAGAGCAGCCTCTGCATCAAGTCGGCGAGCTGGGGGCTCGTGTCGCCGGGTATTTCCACCGGAT CATTGGCGATCTGTCCCACAGCAGCGGAGCGACCTTGGTGAGTCTATGCGGTAGGTAAACTGAGAAGGGAGTAACGTATA TTTCGCACCTTGTCGTAAGTTTCCTGCAGAGTTTCTCCAAGGAATGGATATTTCCCGGTGATCATGCAATACAGGGTAAC ACCGACTGCCCATGTATCAGCTGTTCTGCCATGGTAGGCTGAACCTGCAGCGGAAGGGAGGCAGAAAATTGTTCATCACA TTAAGCAAGCTCATGCCATGGCCAGAGAATATT…	>dbj|BAJ87365.1| predicted protein [Hordeum vulgare subsp. vulgare] Length=419 Score = 121 bits (303), Expect = 5e-26; gb|ABF98512.1| Gene info linked to ABF98512.1 Protein kinase domain containing protein, expressed [Oryza sativa Japonica Group] Length=426 Score = 102 bits (254), Expect = 3e-20	>dbj|BAJ87365.1| predicted protein [Hordeum vulgare subsp. vulgare] Length=419 Score = 121 bits (303), Expect = 5e-26; gb|ABF98512.1| Gene info linked to ABF98512.1 Protein kinase domain containing protein, expressed [Oryza sativa Japonica Group] Length=426 Score = 102 bits (254), Expect = 3e-20	KIN	Bradi1g11340	4e-23	8383412	8389610	Serine-threonine protein kinase	Os03g50330 (Os03g0711300)	1.9e-22	28701639	28709268	Serine-threonine protein kinase
4A	Xmag3886	154.8	QPm97DH/QPm_RH/QPm97DH	cggcacgaggagcctctcgccttgtttgctttgttctttgtaaggtggag taggtagctcgctcaatacatacctctctcgatcgtctctgctttatcca atttaggcacttgtgttcagctatctatcgagtaggataggagtagaagg taatggtgttttaaaacctaagatcgatcgcttttcaaggaaactgactc tttaatattgcgtgcatgcaggaaggcgaccatggcaagcaacagcagca tcccagccactaccttgagcgagatccgtgttgctcagcgtgcggacggg ccggcggcggtgctcgccatcggcacggcgaacccgccccactgcgtgcc tcaggaagactaccccgactactacttcagcgtcaccaagag…	-	>ref|XP_003561168.1| Gene info linked to XP_003561168.1 PREDICTED: curcuminoid synthase-like [Brachypodium distachyon] Length=409 Score = 226 bits (575), Expect = 5e-68	>ref|XP_003561168.1| Gene info linked to XP_003561168.1 PREDICTED: curcuminoid synthase-like [Brachypodium distachyon] Length=409 Score = 226 bits (575), Expect = 5e-68	curcuminoid synthase-like	Bradi1g50710	1.6e-59	49255131	49256599	Chalcone and stilbene synthase	Os07g17010 (Os07g0271500)	1.3e-50	10017732	10019742	Chalcone and stilbene synthase	Ta.10418.1.S1_at	Score = 547 bits (276), Expect = e-155
4A	wPt-7168	155.3
4A	wPt-5003	155.4
4A	wPt-3796	155.6
4A	wPt-2780	155.8
4A	Xmag974	155.9	QPm97DH/QPm_RH/QPm97DH	tttttttttttttttttttgcaagaagcaagaagctacggtttattcatg aaacaacagctcagatcaaatacagtgcacgcgtgcgcaccatcgatgac gacgagacactaaaaacaaagtatcaatagttcaacgagcacaacaactc gtgaaaacaccaactcaattaattagaaggcaagcaccgcaactgcaatg tatgtaacgactaattaaggagacgacacgatctctaattagttggcggt gcagttagtgcaacttcccactttggataaagcaccttagtgatgtactc ctccaccttgtccaccgcagtcagcagcgcaatgaccggctcggcggcgc tgaaacgccctgcccacgcggccaactttggtgtcctcgccg…	-	>emb|CAC94005.1| Gene info linked to CAC94005.1 glutathione transferase [Triticum aestivum] Length=243 Score = 119 bits (299), Expect = 3e-29	>emb|CAC94005.1| Gene info linked to CAC94005.1 glutathione transferase [Triticum aestivum] Length=243 Score = 119 bits (299), Expect = 3e-29	glutathione transferase	Bradi3g31850	1.2e-8	34097393	34098595	Glutathione S-transferase	Os10g38720 (Os10g0530600)	3.6e-15	20629087	20629995	Glutathione S-transferase	Ta.8545.1.S1_at	Score = 1421 bits (717), Expect = 0.0	Experiment= TA39 |genotype=susceptible(8866)|time=0 hrs: 721 | genotype=susceptible(8866)|time=12 hrs: 3360
4A	wPt-6440	156.0
4A	wPt-2331	156.2
4A	wPt-9196	156.2	QPm97DH/QPm_RH/QPm97DH	tgcagaagagatcttggtgctgccccggctccatggcgagcagncactctactgttcacctcctCnTnTCTGCCAATATAACTCTTCcaTCTCAGAAATTTGGACCAATTGAGCTTCCAATTCATATCTTAGCTAGCCCATTCAGAGATTTTAAGCTCCCACGAGATATTATGCTCCTCCTTGGGATTTTACGCTTCTTTCTTTCTTCTTCCTCTCTCAGCTCTCAAGAACACAGACACACACACACACGCATGCATGCATGCATGCATGATGAGAAAGACTTAACGTGGGGCGCGCGCACACACGCACATCAAGGAAGATGCCCAACTAGCTTTGTCACGACACACCATCAAATGTAATAAAAGACTGCTAATGCTTTGATTAACCCTCAAATATTTG…	>lcl|contig00146 length=9501 numreads=342 CTCACCACCGACCCCTCCTCCATCTCGCCCCCCCCCCCCCCCCCTCCTCTCTGTACGTACGAACCTGGGTCTTCGCCGCC GACCGCGTCGAGCGAGGTTTGCCGTCGTTCTTATTTCCCATGGTTAATCTAGGGTACGGGGAGGGATTGCCGAGGATACG GCGGGATCCGTAGCACGCGCCGTGAAGGGCGCCTCCGCGCGCGTCGATCAGATCCGCCCGCGTTCTCTGCGGTTCGTGAT CGGTGGGCCGGGTTTGGCTCGTCAATGATCCCTGTCGCCTCGTCGGGGAGGATCGGAGGATTTGCTTTTGGGGAGTTTAG GCCGCGGTCTCTGGATGGGCAGTGATTTGTTAC…	CL:>dbj|BAK03735.1| predicted protein [Hordeum vulgare subsp. vulgare] Length=191 Score = 153 bits (386), Expect = 6e-34		unknown	Bradi1g50510	7.7e-27	49122602	49124659	Protein of unknown function (DUF1138)	Os06g02470 (Os06g0115100)	3.5e-21	853045	853354	Protein of unknown function (DUF1138)
4A	wPt-9162	156.3
4A	wPt-8144	156.3
4A	Xwmc232	156.3
4A	wPt-1743	156.4
4A	wPt-2122	156.4
4A	Xgpw7056	156.6
4A	wPt-5735	156.7
4A	wPt-3150	156.7
4A	wPt-0538	156.8
4A	wPt-9183	157.2	QPm97DH/QPm_RH/QPm97DH	TGCAGTGTTAGCACTCTCAAATTGCAAACGTTCTTCAGTGCTTTGGATTTAACACCTGTGAGGTGATTTCGTCCAAGATGAAGTGCGTCAAGGGAAGTCATGTTTCACATTGCATCTGGGAATGGTCCATCAATTTCATTACCACTAAGGTCAAGATGCCTGATGGTGCCAACATCCCAGAACCAGTAGGTTGGATTTAAGGTGTGAAGCCAATTGTTTGATAGATCAAGCATCCGAAGGGATGTGAGGTTAGAATTCATTACAGATGTTTTGTGGAAAAACAAGTCTGCA	>lcl|contig4010811 length=373 numreads=22 AATTCTTATGGCATGATGTTGCACATCGAGGATATCTCATGGTTGTTGCGTCTCTCTTTGCTAAGGTTTCTCGACATGAC CAGTGTGAATCTTAGTGCCATTGGCAATTGGGTTCAAGTGGTTAACACGCTATACAATCTAAGAGTCCTTCGTCTCCGTC GTTGTGGACTTGTTTTTCCACAGACACCTACTGTGCATTCTAACCTCACATCACTTCAGATTCTTGATCTAAGTGATACT GGGTTTCATACCATCAATCCAACCTACTGGTTCTGGGATGTTGGCACCATCATGCATCTTGACCTTACGAATAATGAAAT CGCTGAAGCATTTCCAGATGCCATGGGAAATAT…	>ref|XP_002458027.1| Gene info linked to XP_002458027.1 hypothetical protein SORBIDRAFT_03g025650 [Sorghum bicolor] Length=949 LRR_RI super family[ Score = 118 bits (296), Expect = 3e-25	>ref|XP_002458027.1| Gene info linked to XP_002458027.1 hypothetical protein SORBIDRAFT_03g025650 [Sorghum bicolor] Length=949 LRR_RI super family[ Score = 118 bits (296), Expect = 3e-25	NBS-LRR	Bradi4g13600	8.9e-34	13969848	13974496	Leucine-rich repeat protein	Os02g17400	3.5e-17	10010586	10013468	Leucine-rich repeat protein
4A	wPt-6502	157.2
4A	wPt-7821	157.6
4A	wPt-2909	158.5
4A	wPt-2006	159.7
4A	wPt-3108	159.8
4A	wPt-8886b	159.8
4A	wPt-8167	159.8
4A	wPt-2301	159.8
4A	wPt-3349	159.9
4A	wPt-2084	160.1
4A	wPt-3795	160.4	QPM97DH	gatggnnccagTgCAGGGGGATTGTGATACAGATAATTGAGAAGAAGAAGAAAAAAACATGAGTACGAGTTTCATTcGGCTGGCCGACTnGAATATATACAGCGTATTGCTTTCACTTTTATTTTTCTCTTTGAAAGCTTAAGTCCTTAACTGAACTTGTTTTACTGGGTCCTAACACTAACACACACAGCAACCACATGGCACAGTAAGTGACAGATATCCTCATCATCTAGAAACACAAGGATGTGTGGTTCCTGTGATGCGATTACAAAGTCTAACATTCCAAGGCACGTTATACGGATGAATTATAATGAGACAAGCAAAGATACCAGGAATTGTGATAGCTAGTCCAGTCTATGCTTCAGTTACCTATCACACATGGCATCACATCAGGCACCT…	>lcl|contig2435441 length=616 numreads=9 CATTAACTATCAGACAAGGCATCAGGCACCTGCAGGGGGATTGTGATACAGATAATTGAGAAGAAGAAGAAAAAAACATG AGTACGAGTTTCATTCGGCTGGCCGACTTGAATATATACAGCGTATTGCTTTCACTTTTATTTTTCTCTTTGAAAGCTTA AGTCCTTAACTGAACTTGTTTTACTGGGTCCTAACACTAACACACACAGCAACCACATGGCACAGTAAGTGACAGATATC CTCATCATCTAGAAACACAAGGATGTGTGGTTCCTGTGATGCGATTACAAAGTCTAACATTCCAAGGCACGTTATACGGA TGAATTATAATGAGACAAGCAAAGATACCAGGAA…	n	-	unknown	-	-	-	-	-	-	-	-	-	-
4A	wPt-7807	160.7
4A	wPt-8886	161.4	QPM97DH	tgcagaaggaaatcaagttatactgccccacagagttagaccaccttccctcggtgacgacgagaaggtggtgccgcacaaacaggattgctccggctagccGgACCCATTTGTGcTcTCTCAGGAnGGCACATgTCCAGGTTGACCcGAAGgCCTTGaCAGCcgACgCCaTcTCCACcGTgCAAGCCCCAaTCAGGAGAacATAAGTGGTAGCAaCATCAGgTGCTGCATAAGTGTAGcTACGgCCGGCTTCCCcTcTcTnGATTGAGGTGGTGAAGAGCaCAAGAGAGGCGAGGCAAGCCACAAGGGAAAACACACGGATGCAGTTGCCAACACGTGTGTGGATCACTGCTGCCTTGGTGTACACCAAGTCGTACACCAGACAAAGCTCCAACTGGA…	-	>ref|XP_002457185.1| Gene info linked to XP_002457185.1 hypothetical protein SORBIDRAFT_03g002940 [Sorghum bicolor] Length=604 Score = 136 bits (343), Expect = 3e-30	>ref|XP_002457185.1| Gene info linked to XP_002457185.1 hypothetical protein SORBIDRAFT_03g002940 [Sorghum bicolor] Length=604 Score = 136 bits (343), Expect = 3e-30	unknown	Bradi5g25060	1.4e-34	26512117	26514963	Protein of unknown function, DUF594	Os04g05700 (Os04g0142600)	3.9e-26	2906158	2909076	Protein of unknown function, DUF594
4A	wPt-5003	161.8
4A	wPt-6440	161.8
4A	wPt-6404	162.0
4A	wPt-2794	162.1
4A	wPt-1155	162.3
4A	wPt-4241	162.4	QPM97DH	TGCAGGTCCCTCATATTATGGAATGcCAAAAATTTGTCATCCAGTGCCATAATCACACTAGGAGACCGACCCAAAACACTATTTGGCTTAATCTCTAATGTTTGGCTGCATGATCCCTTCATCTTTAAAACTCCGGTGATTAATAGTTCACAAAGTGTTGCTAAAGGCCGAAAAGGGATCGGTAAATGCAAATTTGGACAATCGCAGATAATGAGTTTCCTCAGTATGGGCAACCACGAGTTATGCTCAGTTTGGTAGTTGTGACCATTCTGAAACAGATCAAATACCTTAAGTGCAGGACAACTCTGGACCTCCAGTACCCTTAAACTAGACTTCAGATCTCCCACAGAGGTGCAGGAACATGTCTTCAACTCTGGCATGTCAACTAATACCAGCTCC…	-	>gb|EAY95619.1| hypothetical protein OsI_17474 [Oryza sativa Indica Group] Length=1807 Score = 140 bits (352), Expect = 9e-32	>gb|EAY95619.1| hypothetical protein OsI_17474 [Oryza sativa Indica Group] Length=1807 Score = 140 bits (352), Expect = 9e-32	NBS-LRR	Bradi5g22187	7.0e-34	24655411	24661189	NBS-LRR	Os04g53160 (Os04g0623066)	1.1e-33	31656691	31662693	NBS-LRR
4A	wPt-2291	162.6
4A	Xcfd30b	163.1
4A	wPt-3449	163.2
4A	wPt-2983	163.4
4A	wPt-8167	163.4
4A	wPt-2794	164.2
4A	wPt-7354	164.5
4A	wPt-8271	164.6	QPm97DH/QPm_seed	tgcagaaggaaatcaagttatactgccccacagagttagaccaccttccctcggtgacgacgagaaggtggtgccgcacaaacaggattgctccggctagccggacccatttgtgctctctcaggatggcaCAnGTCCAGGTnGACCCGAAGgCcTTGaCagccgAcGCCATcTCCACCgTgcAAGCCCCAaTCAGGAGAacATAAGTGGTAGcAaCATCAGgTGcTGcATAAGnGTAGcTACGgCcGgcTTcCCCTcTcTTGATTGAGGTGGTGAAGAGCACAAGAGAGGCGAGgCAAGCCACAAGGGaAAAaCACACGGATGCAGTTGCCAACACGTGTGTGGATCACTGCTGCCTTGGTGTACACCAAGTCGTACACCAGACAAAGCTCCAACTGG…	-	>ref|XP_002457185.1| Gene info linked to XP_002457185.1 hypothetical protein SORBIDRAFT_03g002940 [Sorghum bicolor] Length=604 Score = 84.0 bits (206), Expect(2) = 2e-25	>ref|XP_002457185.1| Gene info linked to XP_002457185.1 hypothetical protein SORBIDRAFT_03g002940 [Sorghum bicolor] Length=604 Score = 84.0 bits (206), Expect(2) = 2e-25	unknown	Bradi5g25060	8.9e-30	26512117	26514963	Protein of unknown function, DUF594	Os04g12110 (Os04g0197700)	2e-21	6659775	6661659	Protein of unknown function, DUF594
4A	wPt-3095	165.5
4A	wPt-7104	165.6
4A	wPt-5099	166.2
4A	Xbarc78	166.5
4A	Xbarc70a	166.5
4A	wPt-5172	167.0	QPm97DH/QPm_seed	tgcagataTgcgACTTTTAACTCTTTCTTCACCTTCaTTTGgCCACAAACTTTTCTTAATcTTGTTGTTAgCaccacnnnnCnATTGAGTTTGTTTACATTTCCAAGGGGATATGGTATTCCAACATCTTCTAGATTAATTCCATCCCATAGGTCATCCAATAGTACAAGAAAGCTTTTCGTCTTCATGTACTCATATATGGTACGACTTTTAGAACCACTACTTGGCAGTTTGAGCCTTTCTATGATTTGTGACTGGACCTTTTCCACTGAGCACCCTCTGGAGGCAGTTACAAAGATAGCAAAATCAAAGGTCATACCATCCCCAAATGAGTTATTAATGTTGTTGAGAAGACGTGTTTTCCCCACTCCACCTGGACCCCAAATTCCAATCATTCCC…	>lcl|contig1208882 length=927 numreads=26 CATGCAGCTGTAAGGTCAGCTATCAAACTATATGATTTCCTAAAGGAAGATTCTATGTCATGCTCATTCACTAGACCTAA GCCCATCCAACATTGAGCAAGGTCAACTTTGCGAATCTTCGCATCCTCTGGCCAGAGTACACAAGTCAAAAAACAATATC TTAATGTGTCGTTTCTTAATTTCTCATAACTAAACTTCAGCTGCCTGAAAACATTAGTTTCCATACCCAGTTCTATTGGA TCTTTGTCCTCAGTGCAGCATGATTTTTTCATATATTGGATGGCAGTTTCCCATTGATACTCATCTTTCTGATACATTGC CTTTCCAATAGTTATCAAAGCTAATGGCAAGCC…	>dbj|BAK00893.1| predicted protein [Hordeum vulgare subsp. vulgare] Length=1278 Score = 300 bits (767), Expect = 3e-92	>dbj|BAK00893.1| predicted protein [Hordeum vulgare subsp. vulgare] Length=1278 Score = 300 bits (767), Expect = 3e-92	NBS-LRR	Bradi1g67840	5.5e-13	66425532	66429845	NBS-LRR	Os09g10054 (Os09g0272900)	2.6e-28	5471800	5491310	NBS-LRR
4A	wPt-9305	169.2
4A	wPt-1362	170.4
4A	wPt-3506	171.8
4A	wPt-3491	173.2	QPm97DH/QPm_seed	agnGCAGATACaaCCAAACTAACTCAACAGCAAAGTTGTCAGGCTGAAGCnGnGGGAGATCCTnGTCCGGAAATACTnGnCATTGAAATGAATGTATCTAGATGTATTTTAGTTGTAGATACATCCATTnTCATCAATTTTGATGACAAGTAATTCCGGACGGAGGGAGCACATCACAAACTAAACAGGCTGTTGCTTCAACAAACCCTGAAGACAATGAGACACCTGACCAGCCTAAACATTTAACCGCCAAGGGAGAAACGGCTGAATGGAATGACTAAAGTTGGGCCTCAGAAGATGGAGTTTTCACATAAGTTGCAGCCCGCGACACTAAAGGAGGGACATATCCAGAAAAGCTCTCTTCTCAGAATATTTCATCAAAGAGTAAAGGAAAATTAT…	>lcl|contig1579445 length=798 numreads=19 GAGACACCTGACCAGCCTAAACATTAACCGCCAAGGGAGAAACGGCTGAATGGAATGACTAAAGTTGGGCCTCAGAAGAT GGAGTTTCACATAAGTTGCAGCCCGCGACACTAAAGGAGGGACATATCCAGAAAAGCTCTCTTCTCAGAATATTTCATCA AAGAGTAAGGAAAATTATTCTACTGTTGCACTGCAAGGAGAATGCTAAGTTGAGCAAAGCTTCACACAGACAGAAGCCTC AGGCACATAAAGCAGCAGGAAAAAAAAATTGAAGTCGCCACCATCTGGCTCTGCTAGTCCATCACCTGAACCGAAAATGT AGCCATGGGACAATTGAGGCAAGTCCCCAGGTA…	>dbj|BAK07081.1| predicted protein [Hordeum vulgare subsp. vulgare] Length=846 Score = 65.5 bits (158), Expect = 2e-09	>dbj|BAK07081.1| predicted protein [Hordeum vulgare subsp. vulgare] Length=846 Score = 65.5 bits (158), Expect = 2e-09	chromosome segregation protein SMC	Bradi3g59847	5.34e-4	58960448	58966015	-	Os10g26560 (Os10g0405500)	3.04e-4	13843156	13848669	-
4A	wPt-4487a	173.7	MQTL (13)	TGCAGAAAGAAGACACGGCTCATAAAAGAGTGGTTGCCGGCGTCCAATATTTTCCTCGTCTTAATGAATGAAAGCAGCGCTGCTGCATTTTGTCAAAAACAATTTAATTGGCCGACCACAGAGAGTGAGCATTATTGTCTATTTAACAACCCTGCACACAAGGAGAGGAGTGCAGAATACAATAATTAAGGACCTACCATTCCAACCCCCATCTCAACCATGAAGACATTGCAGCTTTTCATGGTCCATCTTCTCACGCATACCCTCCTTTTTCTCACATCCAGCTCCTCCCAACCCACCAACAACCAAAGTAGCAACTACAGCGCCGATCTCTCTGTGCTCCTAAAATTCAAATCCCTCATAACCAGTGACCCTACACGGGCACTGTCCTCTTGGTCT…	>lcl|contig01526 length=6138 numreads=126 ATGGAGGAAATATTGAACATGGATGGAGGAAAAGGGCCTTCCAGTTTGTTATCCATGATATCAAACGTAAAAAGATTTGC CATCTTACCTAGAGCTGGAGAGATATGGCCAGTGAAACCGTTCTGGGCTAATCCTACGGTGTCAGTGATGTCAAGTTACC GAGCCAACTCGGGATATGGCCATGGAATTGGTTTTTGCGCATACTAAGCCGCGTGAGGGTTGTGAGGTTGGAGAATGACA TGGGAATATCACCAATCAGATTATTATCGGAAACATTGAGAAATTTGAGCTTTTGATAGGAGACCCAGAGAAGCAGGCAT GGAACCAGAGAGGTTGTTCCCTCCAAGGTATGA…	>gb|EEC83188.1| hypothetical protein OsI_28436 [Oryza sativa Indica Group] Length=986 Score = 56.6 bits (135), Expect = 2e-07	>gb|EEC83188.1| hypothetical protein OsI_28436 [Oryza sativa Indica Group] Length=986 Score = 56.6 bits (135), Expect = 2e-07	NBS-LRR	Bradi4g03650	2.5e-11	2904693	2908344	LRR Protein tyrosine kinase	Os08g14950 (Os08g0247700)	4.1e-8	9016956	9020344	LRR Protein tyrosine kinase
4A	wPt-4680	174.5
4A	Xgwm160	174.5
4A	wPt-0610	175.7	MQTL (13)	tgcagcgacgaatgaaagtagctggtttgagaccctcgtcccgcaggatccagttgtctcgttggatgttcactttcttGCCGTTACCAATCCTCCAAACAAGGCCTGCTTTGAGAAGATCCAGACCaTGCTCAATGCCCCGCCAGACAGGAGATGCGTCTGAAGCAAACACCGTATCTACCAAATCACCGTGCGGATAGTACTTAGATTTCAAAACTCTCGTGCACAGTGAATCAGGTCTATGAATCAGTCTCCAAGCTTGTTTAGCAAGAAGGGCTTGGTTGAAGAGAGACATATCTTCGAACCCAATGCCCCCGCCTCTTTTTGGTCTTATCATACGTTCCCATGGCATCCAGTGCACTTTCCGGTGACCATTCTCATCCCCCCACCAAAAATCGC…	>lcl|contig01829 length=5911 numreads=110 TTCATAGTGTCAGAAGTGGTACTGCAGCTGATCAACTCGATTTCAAGCTGCTGAAGGAACAGAACAGAGCGGCCAATGAA CTCCTTTCCTTCATTATGAATGCAATCATCTCTAAGAAACCAGCACCGCCAGAGAAGTAAAAGGACTTTCGACCTAGTCT CAGAATTGCAAGGGAGAAGAAGGTTTTGCAACCAATCCACACCGGTGTACCCAAAGAGTTTTTCACTTGGCAGGTCCCAG ATCCCTCTCATTTCATTTCCCAGAGCCTTACTCTTAGTGCAAGAAACGACGGCATGGAATTCATCCTCTTCATCATTACC ACAGATGTTACAAGTGCTATGAACTTCAAGTGT…	>gb|EEE52912.1| hypothetical protein OsJ_35521 [Oryza sativa Japonica Group] Length=1003 Score = 211 bits (538), Expect = 2e-53; >gb|ABA96650.1| retrotransposon protein, putative, unclassified [Oryza sativa Japonica Group] Length=1100 Score = 211 bits (538), Expect = 2e-53	>gb|EEE52912.1| hypothetical protein OsJ_35521 [Oryza sativa Japonica Group] Length=1003 Score = 211 bits (538), Expect = 2e-53; >gb|ABA96650.1| retrotransposon protein, putative, unclassified [Oryza sativa Japonica Group] Length=1100 Score = 211 bits (538), Expect = 2e-53	TE	Bradi1g45860	2.4e-52	44139304	44140815	Reverse Transcriptase	Os04g50000	1.3e-54	29818728	29823082	Reverse Transcriptase
4A	wPt-5055	175.8
4A	Xpsr119b	176.1
4A	wPt-1520	176.1
4A	wPt-4424	176.1
4A	wPt-0798	176.1
4A	wPt-1155	176.1
4A	wPt-5112	176.3
4A	wPt-4620a	176.7	MQTL (13)	tgcaggtgtgcacaacacacgtacagctacacaggctgctgcaaagtgcttcgcattacggagacgatttaacggaaaagggtcaaaactgagaaatgccgaaaattaggggtaaaactgattagtgggactgaactaagggcagaaatgtaaaagttcctaaaaacaaaatcatggcggcaattccaaattgcacaaaaaagagtgtacacccccAccCAGATTTGTGCCTTGAGCTTTGGGATCAACCCAACAAACCAATTACTGAACATATTTGTGATGCTCGTTGGTGGAGGnAAATTAAAATCAACGTGAACAGTCAATACTGCAACTTCAGGGACCGGGGAGAnGTTACTGAAGATGCAAGCTATCACTGACGGcaTGcGAnGGAAGACCCAA…	>lcl|contig1928452 length=712 numreads=14 TTACGGACACGATTTAATGGGAAAATATTAGGGGTAAAATAGATTAGTGGGACTGAACTAAGGGCAGAAATGTAAAAGTT CCTAAAAACAAAATTATCACGGCAATGCCAAAATTGCCCAGCAAAGAGTGTCTACCCCCACCAGATTTGTGCCTTGAGCT TTGGGGTTAACACCCAGCTAAGCAATTACTAAACATATTCGTGACGCTCATGGGTGGAGGTAAATTAAATCAACGTGAAC AGTCAATACTGCAACTTCAGGGACCGGGAGATGTTACTGAAGATACAAATCATGGACCATGAATTCGGGCGATTCAACCC TGGGAATATCCTCGTGGCTGTCAATATTTACTG…	>dbj|BAK03905.1| predicted protein [Hordeum vulgare subsp. vulgare] Length=701 Score = 70.9 bits (172), Expect = 6e-11; >ref|XP_002518966.1| Gene info linked to XP_002518966.1 ATP binding protein, putative [Ricinus communis] Length=630 Score = 65.1 bits (157), Expect = 3e-09	>dbj|BAK03905.1| predicted protein [Hordeum vulgare subsp. vulgare] Length=701 Score = 70.9 bits (172), Expect = 6e-11; >ref|XP_002518966.1| Gene info linked to XP_002518966.1 ATP binding protein, putative [Ricinus communis] Length=630 Score = 65.1 bits (157), Expect = 3e-09	ATP binding protein, putative	Bradi1g52160	7.2e-6	50540691	50545617	Methlytransferase, UBIE-COQ5 family	Os06g01450 (Os06g0103900)	1.1e-05	270908	274437	methyltransferase, putative, expressed
4A	wPt-5434	176.8
4A	wPt-9150	176.8
4A	wPt-0833a	176.8	MQTL (13)	TGCAGCTACGCAAATGAAGCTCTCTCAGATGTTCTAACAGTGTAGACTTATGCATCCATGATGACAATTTAGCACCACTATAATTAGACAACTGTAAAACTTCAAGACCATTGTGAGGACAAAGGGCCTCTAGTATTCCTTCTGCATTAGTATCTACTTCATATCCAGCTCTACTACAGAGTCCATACCAACTCAGTGAGATTCTTTTCAAATTATGCTTAGCGGATATATTGCCTTGTTTAGCATTTTCTGCACTATGCACTTTTCTCAGCTGTGTCAAAGAAAGACTACCACCTAGATTCAAATCTTTCAGTTGATCAATTCCACGGCCTGCATCACTATCAATGATATAATTCGTCAATGTCTGCA	>lcl|contig147062 length=2136 numreads=35 TTCAAGATGTGGAGAATCAACACTACACTAAGATCGGTGATTATGAGCATATCCACAGATCAATTATTTGCAGGATGCAT GATCTCATGCATGACCTTGCTGAATCCGTAAGTGGAAATGATTGCTTCATTCTGCAAGAATCTTCATCATGTCAAGAAAT TCTGCACGGACCCACTAACATCGGTTCATTACAGCATGAGGTTCAGTATTTATCACTTGATCATGTGAGTAACAATACTC TTGCAGCAATGAAGGAAATGCTAGCTCCCCGAGCCCGCACAATATTATGTGTCCAAAGGGAGTTGCAGTGGACCCAAGCA TCTCTGGATAAGGGCAAGTCTTTGATTATGGCA…	>gb|EEE69085.1| hypothetical protein OsJ_28137 [Oryza sativa Japonica Group] Length=953 Score = 88.2 bits (217), Expect = 4e-16; >gb|ADK47522.1| NBS2-RDG2A [Hordeum vulgare subsp. vulgare] Length=1158 Score = 80.5 bits (197), Expect = 8e-14 CL: >gb|EEE63537.1| hypothetical protein OsJ_18353 [Oryza sativa Japonica Group] Length=1413 Score = 131 bits (330), Expect(3) = 6e-51; gb|AAT38051.1| Gene in…	>gb|EEE69085.1| hypothetical protein OsJ_28137 [Oryza sativa Japonica Group] Length=953 Score = 88.2 bits (217), Expect = 4e-16; >gb|ADK47522.1| NBS2-RDG2A [Hordeum vulgare subsp. vulgare] Length=1158 Score = 80.5 bits (197), Expect = 8e-14 CL: >gb|EEE63537.1| hypothetical protein OsJ_18353 [Oryza sativa Japonica Group] Length=1413 Score = 131 bits (330), Expect(3) = 6e-51; gb|AAT38051.1| Gene in…	NBS-LRR	Bradi3g41910	2.1e-18	43695693	43699298	Leucine rich repeat	Os08g43000 (Os08g0543050)	5.6e-15	27172917	27176549	Leucine Rich Repeat
4A	wPt-9954	176.8
4A	wPt-0992a	176.9	MQTL (13)	tgcagcagccatgaatcatcaaTACCTCcaGGgACAGTGGAAGGGTTTcCTCCTCAgACGATGAagnGTTCCCCTCCaGGTTGTCACAATCaTGGATACACagaacaaggaGgcgATCCAAGCATCGGAGCTCCnCTGTTGGCCAGCGGACAAGATTGTTGCAACTCCTAATCGTCAGCTCTcTAATGAATGGAAAGCATTTCCAAGCCATAAGTTGTGATCTGGACAATCCGGAGCTTGTGACCAAGCTATTGGGGCCTTCTAGAGTCAAACTCTCAAGTTTTTCAAGAGGTATTTGAGTTTGGCTTTGCTGGGCGTCTAGAGGCAACATGGGTATGTcTTCTGGAGACCCAAGAGTTAAGCTGGCGAGAAATGGCCAGGAGCCCAAACAGATGCCCG…	>lcl|contig101209 length=2386 numreads=47 TCTAATTGAGTTGTTGTTCTCTTGGACCAAAATTTTCATGATGAGCCTAAAGATGTCGAAGAAGTGCTTCAGGGTTTAGA ACCTCACAGTAATATCCAAAAGTTGGAGATACCTGGATATGGTGGCCTTGAAATATCACAATGGATGAGAAAGCCTCAAA TGTTTAACTGCTTGAGAGAACTCAAAATGTTCAACTGCCCAAAATGCAAGAGTATACCTGCAGTATGGCTCTCGGTGTCT CTAGAGATTTTGTTCTTACAGAAGATGGATAACCTGGTAGCATTATGTAATAACCTCGATGTGGAACCTGGATGCAATAC CCTCTACAATTTCCCAAGGATGAAGAGGATGGT…	>dbj|BAJ84979.1| predicted protein [Hordeum vulgare subsp. vulgare] Length=663 Score = 177 bits (448), Expect = 6e-43; CL: >gb|ADK47522.1| NBS2-RDG2A [Hordeum vulgare subsp. vulgare] Length=1158 Score = 473 bits (1216), Expect = 8e-131	>dbj|BAJ84979.1| predicted protein [Hordeum vulgare subsp. vulgare] Length=663 Score = 177 bits (448), Expect = 6e-43; CL: >gb|ADK47522.1| NBS2-RDG2A [Hordeum vulgare subsp. vulgare] Length=1158 Score = 473 bits (1216), Expect = 8e-131	NBS2-RDG2A	Bradi3g41960	1.2e-24	43735318	43738935	NBS-LRR	Os02g20460 (Os02g0307400)	5.6e-18 71-388	12065355	12068633	NBS-LRR
4A	wPt-3876	177.0
4A	Xmag1140	177.1	MQTL (13)	ggtataattccctgtccggtaattaatgggcatacatttgcgaaattgat ctcccacaaatcccaacgaataggaccaagaggmcccttttaattaatat aataatccagctgtttgggcgaaggattcacatgacttataacttttatt tttcaagaacacatgacttataagttataactaatcggagactcgttctg ttttatttagtgtagtatacgtaggactgttggagaagggcatacccttg gcacagaccctctggacagagtctggaggagacagtaatttatgtgtgcg ttatcaggccggccgtcacctagaaaaagttgttgatcacacagctccac ggaacggcagcagataatggacgtttgtgatgagcgttacca…	-	>ref|XP_003560136.1| Gene info linked to XP_003560136.1 PREDICTED: probable carboxylesterase 2-like [Brachypodium distachyon] Length=309 GENE ID: 100828946 LOC100828946 | probable carboxylesterase 2-like [Brachypodium distachyon] Score = 99.8 bits (247), Expect = 1e-21	>ref|XP_003560136.1| Gene info linked to XP_003560136.1 PREDICTED: probable carboxylesterase 2-like [Brachypodium distachyon] Length=309 GENE ID: 100828946 LOC100828946 | probable carboxylesterase 2-like [Brachypodium distachyon] Score = 99.8 bits (247), Expect = 1e-21	probable carboxylesterase 2-like	-	-	-	-	-	Os07g34170	5.9e-12 323-700	20449001	20450344	Arylacetamide deacetylase
4A	Xmag3733	177.1	MQTL (13)	actagtatacgtaggagaagggcatagccttggcacagaccctctggagt gagtctgaatgagatattaatttatgtgtgcgttatcaggccggccgtca tctagaaaaagttgttgatcacacaactccacggaacagcagcagaaaat ggacgtttgtgacgagcgttaccagcaggcatcggcagtagaactgagat tttgttggatggcccaacccttccaattttcaggtaagtagcactgttac tagccagactggagcgtgtgccccaggacttcatggccatgccataccca aacacgtccttgaacggcgtcgtcggcactccaagcaccataggattagc aggcgacgagttgggctgctggtttatgaactccacgatgct…	-	>ref|XP_003560136.1| Gene info linked to XP_003560136.1 PREDICTED: probable carboxylesterase 2-like [Brachypodium distachyon] Length=309 GENE ID: 100828946 LOC100828946 | probable carboxylesterase 2-like [Brachypodium distachyon] Score = 109 bits (272), Expect = 7e-26	>ref|XP_003560136.1| Gene info linked to XP_003560136.1 PREDICTED: probable carboxylesterase 2-like [Brachypodium distachyon] Length=309 GENE ID: 100828946 LOC100828946 | probable carboxylesterase 2-like [Brachypodium distachyon] Score = 109 bits (272), Expect = 7e-26	probable carboxylesterase 2-like	Bradi4g32360	9.63e-2	38028148	38029522	Arylacetamide deacetylase	Os07g34280 (Os07g0526600)	1.6e-14	20523736	20525356	Arylacetamide deacetylase
4A	wPt-3859	177.2	MQTL (13)	TGCAGAGAGAGAACATATTCACATGATAAATTAGCAGCCAATTGTCCAAACTTAAATACAGACTGCAATGCGAAGAACCGCCCACCTAATCATTGCCAACTACATCACCAGCAGTATATTGAGAGAAATCATCAAATCTGGGCAGAACAAAAGGTCCCCATGTAGCTACCTTAATTAGTATAAGTCCAATATTGTTTCCAAAAAGAAACATGATTTACAGTTTAgTAGGACCGATAAGGATTCAAGATTATAAAAGGAGCTGGGATACACATTCTTATTAAAGTTATTGGTTCAAATCTGTGTAGCTTTCAGGGGGCTACCAATCAATCCATATGTCCATCCCTATAATACTTTCAGGAGGGTACCACTCAATCCATTTGAAGAGCTAGCATACCTGCA	>lcl|contig05388 length=4814 numreads=135 ATGTACGCTGTTGTATTTGATGCGGCTAATTGCAATCTCTAGCCTTCCTACCATCCTCCCCTTTATCCCTGTTGATATGC GAATTAGGTATCTAGCTAGCGATGCCTCACTATATTATGTTGCAGCAAAACAATGATATAGATTTGAAAAATTAATAATC AAGTATTACCTTCGTTTCAACAGAAAATAAATGGTTGGTGAACAAATACATATGTACAAAAAGTCTGCACAAATAGATAT GTTCAATGGAAATATGCAAAATAATAGTCCTAGGCATCCAAGATACAGTACTGTGTGCCATAGATATAGCCTAAAATCTA ACTCTGAGTCTCTAGATAATGTGAACCTGTGCT…	>gb|ADE60257.1| choline monooxygenase [Hordeum vulgare subsp. vulgare] Length=407 Score = 45.8 bits (107), Expect(2) = 2e-07		choline monooxygenase	Bradi1g33960	6.1e-10	29576452	29581503	choline monooxygenase	Os06g48510 (Os06g0698785)	2.8e-09	29347847	29352146	choline monooxygenase
4A	wPt-2836	177.5
4A	wPt-1007	177.6	MQTL (13)	TGCAGACATGGATCTAACTTATCATAACTCCACAACAGAGCTCTCATGGGCTCACTTAATTTGTCAACCTGTATGGTAAGAGCATCCTTCCATGCCATGATATTTGTTTCCCCTTTCAACTGGGAACCCACAATTTTTGCCGCCAAAGGAGATTGTCCAAGCCTTTTAGCAATCTTCTCCGCAAAATCTTCcaaccnCTTGCGCAACTGCGGATTTCTGATTTCTGGCCCAgAGAATGCATGGTGATTGAAGAGTGCCAAGAACTGAGCATCTGCCATGTTTTTCAgATGACACACTTCTTCACAGCAAAGAGCAGCTGGAAATGTATCCCTCCgAGAAGTTACcAAAACTTTGCTTCCCTTCTGTTGGGAAACTAGAGGAGCTAACAATTGGTCCCAT…	-	-	-	unknown	Bradi2g51807	2e-62	51394701	51399120	Leucine rich repeat	Os01g57310 (Os01g0781700)	6.7e-57	33116117	33124371	Leucine Rich Repeat
4A	wPt-3729	177.6	MQTL (13)	TGCAGACATGGATCTAAcTTcTCATAACTCCACAAAAGAGCACTCATGGGCTCACTTAGTTTGTCAATCTTTATAGTTAGAGCATCCTTCCATGCAGTGACATCTGTTTTTCCTTTCAACTGGGAACCCACAACTTTTGCCGCTAAAGGAGATTGTCCAAGCCTTTTAGCAATCTTCTCTGCAAAATCTTCCAACTTTTCACACAGCAGCGAATTTCCAATTTCTGTTCCACAGAATGCATGGTGTTTGAAGAGTGCCAAGAACTGAGCATCTTCCATGTTTTCCGAAGGACACACTTCTTCACAGCAAAGAGCAGCTGGAAATGTATCCCGCCGAGAAGTCACCAAAACTTTGCTTCCCATCTGTTGGGAAACTAGAGGAGCTAACAGTTGGTCCCAT…	>lcl|contig2465183 length=611 numreads=16 GGTTGCATGAATCAACAAGGCCCTCTGCCATCCAAAGATAAACTAACTCACCAATGTCATATATATGGCCTTTTGGAAAC AAGCTACAATAGAGGAAGCACCTCTGCAGACGTGGATCTAAGTTCTCATAACTCCACAACAGAGCTCTCATGGGCTCACT TAACTTGTCAATGTTTATAGTTAAAGCATGCTTCCATACAGTGATGTCTGTTTTTCCTTTCAACTGGGAACCCACAACTT TTGCCGCCAAAGGGGATTGTCCAAGTCTTTTACCAATCCTCTCTGCAAAATCTTCGAGTTTTTCACGCAGCTGCGAATTT TTGATTTCTGGTCCAGAGAATGCATGGTGTTTG…	>gb|ADM25002.1| Rp1-like protein [Triticum aestivum] Length=1208 Score = 270 bits (691), Expect = 4e-71	>gb|ADM25002.1| Rp1-like protein [Triticum aestivum] Length=1208 Score = 270 bits (691), Expect = 4e-71	NBS-LRR	Bradi2g51810	1.5e-12	51394701	51398567	Leucine rich repeat	Os05g30220 (Os05g0365300)	9.3e-10	17452403	17457576	Leucine Rich Repeat
4A	wPt-2533	177.7
4A	Xbarc52b	177.8
4A	F84	178.0
4A	Xwmc104a	178.4
4A	wPt-0601	178.6	QPm97DH/QPm_seed/QPm.osu-4A	TGCAGCTGTTGGCAAGCTATGTTGCCCTGATCCAGAATCATCTCCAAGTTGCTCACAGCTTGTTTGCTACAGGATATTTCATGGGCCAGCCTTCTGACTCCAGTCCACTCCGGAGCACGGATGAGCCGGTACACAACTCTGAGCACTCCATTTACTACATCTTGCCATGGCATTATGTTTATGTCTTGGATTAGTGTGTCAGAGCCGATAGGTGACATGATCTTGGCGATTAGATCAGGGGTGCTGCATATGTCCCTGCA	>lcl|contig11670 length=4099 numreads=131 GAGGCTCTCGTGCAATTCTCCACTGAAGTAGAAAAGGACATGGTAAGCACAGTTTTTTCATTTCTCTTCCCCGTTGGAGT TGTCTTCAATCTGTTATCACCCCATCATTGCTAACGAAGACAAATTTGAATGCTGTTGGGCCTGCTCGCGAGCTTATGTG CTCGCAGCCCAGTAGCATATTTAGGTAAAACGAGAGATAGAGAGGGGTTCAATGGTTCATGGGCTTGGGGAGAGCCCATA CGGAGAAGCCTTCACCTAGCTAACACGCCTCCTCGCCGTACGCTTGGCTGCTCGCCACCCATGGAGAAGATGCCGGACAC CAGCGCCGCCCGAGAAGTCTAAGGGGAAGACGC…	>gb|EEC67898.1| hypothetical protein OsI_35579 [Oryza sativa Indica Group] Length=925 Score = 203 bits (517), Expect(2) = 8e-81	>gb|EEC67898.1| hypothetical protein OsI_35579 [Oryza sativa Indica Group] Length=925 Score = 203 bits (517), Expect(2) = 8e-81	unknown	Bradi4g23320	1.1e-23	28100588	28103528	-	Os11g11650	1.3e-11	6472717	6476180	-
4A	Xcfd2e	178.7
4A	wPt-9598a	178.9
4A	wPt-6757	179.0
4A	wPt-7405	179.3	QPm97DH/QPm_seed/QPm.osu-4A	TGCAGCAAGCGATAGGAAAATGCACCGCGTGTGACATGCAGAAATGACGAAACATTCAGGCGCTGGTCACCTGATTTAnTTATTCATTTGGAACTTTTGGTCACCTGAATTTGGTCGTGAAGGTTCCTGATGCAAGCGGcTGCCTCGTGGAGAACcGACgcgGTGTCCGTcTGCAAGATGTGTAGGGATCGTGTTCAGGAGTGGCTTCGGGcTAcTTCATGGAGAACCAAGAAAACGGCAGCATGCACATTTTTTTTTTACCTTGCCGTAGGGGGAAACCagCTGCTGGAGCGCGGnGATCTTGTCCCCCAgCTTCTGgCTCCTCTTGCACGGnGCCTGCATGGATGCAACTGTTTTGgTCACAAATCCgTGTCACCCGGTTGCGCCGTGCAAAATCgT…	>lcl|contig80228 length=2559 numreads=51 ACGCGATTCTCTACGATGATGTCTCTGAAATCATGTTCTGTTTTCAATTGCAGTGAAATGTGAATCCTCGAATTCTGCGC CCGGAGCCGCGGGTTTCGACGGAATGTAAGTTATCAAACCGTTTGGTCCCGATACTAACTGCAGTTTCCGCGTGAACTGG CTGGCTGAAGCAATTGCTCCTTCCCCGTGAGCAGAAGCAGGCTCGCCGCCGACTATGGCCATCTCTGCCACCACATGTCG TCGCTTCAGAGCCTTCCGGCGCCGGCTCTCTTCGCCACGCGCAGTTCCGAGAGCTTTTTCGGTACGTCCTTATTTACTTC CTGTTAGAGTTTTCTCTTTGCTTACTTGTTTCTG…	>ref|NP_001140297.1| UniGene info linked to NP_001140297.1Gene info linked to NP_001140297.1 hypothetical protein LOC100272342 [Zea mays] Length=266 Score = 50.4 bits (119), Expect(2) = 3e-11; CL: Score = 87.8 bits (216), Expect = 8e-15	>ref|NP_001140297.1| UniGene info linked to NP_001140297.1Gene info linked to NP_001140297.1 hypothetical protein LOC100272342 [Zea mays] Length=266 Score = 50.4 bits (119), Expect(2) = 3e-11; CL: Score = 87.8 bits (216), Expect = 8e-15	unknown	Bradi1g07936	3.1e-7	5595893	5598225	Helix-loop-helix DNA-binding domain	Os03g17130 (Os03g0279500)	5.4e-12	9513353	9518158	bHelix-loop-helix transcription factor
4A	wPt-8091	179.3
4A	wPt-9103a	179.3
4A	wPt-0032	179.6	QPm97DH/QPm_seed/QPm.osu-4A	ttngcccttgatggnnccagTgCAGGAATGCGTGnGTCCAGGTAGACCCGAGTgCACTCAaCAACCATCTCACATCCAGGATGAAAGTTCCTGCCAGCAAgGTGTAggTGATGATCACaTcTTCTCTTCTCTGCCCGTCTTTGCTGTAGAAGGAAAAAAaCAGAAGGAATGCCACGACGGTGGCGAGGGGCGAAACAAAACGGATCAAGTAGCCGCCCCAGCTGTGCACCATGGCTGCCTTGGTGTAGAGGATGTCATACATGAGAGAGAGCTCCATCTCAACCACCTTGCACATGCTCTTCCACCCAAAACTGAGCATTTCTTTACTTGCATCAAGGCTAGGTGAATCCATGTTGACGGAAGAATCAGTCATTGCACGCTGGCAGAATGGGAACATGT…	>lcl|contig333428 length=1619 numreads=89 TACCACCATTAATTTGCTACCACGCGCAGAATGATATTGTGTTGCTTCCTCCTAAGAATTCTCCCGTACCAAAAGTAAAC ATAGATTCGGTTTGCTTCATGCATAATAGCCCACCGATTGGAAAGTAGTCACATGAAAAATGAACAAAGAGTCCATAATT AGAGTGAATCAATCAGTGCCATGGGAAGGATACAATAAATAAACTAGAATTCGGTTAGCAGAATTTACTAGACCATGATG CTTAACGAAACATGACAACAGTATTACCGGTATGAGCTTAATTGCCTATGAGATATTATCATCTAATTTTGGTTTCAGTG CAGGAGAAATGGAAGGATGGCTGAACCAGATGG…	>gb|EAZ29640.1| hypothetical protein OsJ_13707 [Oryza sativa Japonica Group] Length=779 Score = 234 bits (596), Expect = 1e-59	>gb|EAZ29640.1| hypothetical protein OsJ_13707 [Oryza sativa Japonica Group] Length=779 Score = 234 bits (596), Expect = 1e-59	unknown	Bradi5g01050	2.5e-51	973270	976675	-	Os04g06850 (Os04g0152500)	3.6e-63	3609046	3613651	-
4A	wPt-2951	179.6	QPm97DH/QPm_seed/QPm.osu-4A	TGCAGGTGCAGGGACATGTGCGCCCTCTTCTTGTTTAATATGAACCGACAGAGAGGTTAGGCATTCATCTAGCTTCCCAATTTCTTTAAGCAAACTGTCCATAGCTTCAGGGTTGTTGCAAGGGATGACTACTCCAAATTTCCTCAACTGCGTCAGCAGGCCAACATCTTGAAATTCATTCACATCAGCAAAATGAGAAGCTTCAACATGGGACAGTACTTGTATGTTTGTCATGCTCCCAATTGCAGGAGGAATATGAATAGTGCAAAGTGATTCGTCAGACCTTATATGACCAGCAAGCAGATGCATTAGCTTCTGGAGAACCACATCTTCTGGGAATGACTTTATATAGGTTTCCCTGATGTCAAGTGTCTCCAACCCCTGGAGCTTGCTGATCTC…	>lcl|contig00780 length=6936 numreads=220 GCCTCTCCGCGTACCGGGGGAACCCTAGGACCTGTCCGGCAGCAGCGTCGTCGTCGTCGTCGTGTTCCTTCCTGAAGGTG CTGCTTGGTATGCGGAGGTTCGAGGTGCCTGGAGCGAGGTGGTACATCTCCGGTGGGCGCAACGGTTTTGGGTTATCATC GTTTTCGTCGATCCGACGCTGCGGACATTTTTTCTCTCTCTTCTTTCTCTTTTGTTTCTTTTGGGCATGCTTGTGCTGTT TGCCCCAGCATTGGACTCTTTGTTGTATCGGGCGGTTGCTATATCAATATAGCGGGGCGAAAGCCTTTTTCGGAAAAACA GCATCAGGCAAACCCGCTAATTCATAGTGTCTC…	Cd:>gb|EEC77129.1| hypothetical protein OsI_15563 [Oryza sativa Indica Group] Length=1093 Score = 136 bits (343), Expect(2) = 3e-58	Cd:>gb|EEC77129.1| hypothetical protein OsI_15563 [Oryza sativa Indica Group] Length=1093 Score = 136 bits (343), Expect(2) = 3e-58	NBS-LRR
4A	wPt-5260	179.6
4A	wPt-3389	179.6
4A	wPt-0763	180.1
4A	wPt-6176	180.1
4A	wPt-7981	180.1
4A	wPt-0150	180.6	QPm97DH/QPm_seed/QPm.osu-4A	cccttnatgnatccngTGCAgCTGCaTaTgCagTCnACACgCaTACaTACaTGCACTagagATGCTCaCnAgCACTACTCAgATTTGAAGCTGGCTTGCTTGATTTTACAACTGAaGGACGCCaGTCCTTAnaTAGTGGACTACAAGTTGGACTCAAATCCGTATGGTAGATTTGAGCACTAGAAGCTACACTAGGTACTAGATTTATTTCTTGCATGCACAGCTCATGCATGCACAATTCTACTGAAGACACGTTGCTTCCTTACCAGCTAAGCTTGCCGACATGATATTTTGCAACATTCAATTAGCTCATACTCCCTTTGTCCGAAAAAATGTGTCCCTCAaAAGGATGTATTTAGCATCAAGTTAGTGCTAGATACATCTATTTAATGGAGAAGC…	>lcl|contig00780 length=6936 numreads=220 GCCTCTCCGCGTACCGGGGGAACCCTAGGACCTGTCCGGCAGCAGCGTCGTCGTCGTCGTCGTGTTCCTTCCTGAAGGTG CTGCTTGGTATGCGGAGGTTCGAGGTGCCTGGAGCGAGGTGGTACATCTCCGGTGGGCGCAACGGTTTTGGGTTATCATC GTTTTCGTCGATCCGACGCTGCGGACATTTTTTCTCTCTCTTCTTTCTCTTTTGTTTCTTTTGGGCATGCTTGTGCTGTT TGCCCCAGCATTGGACTCTTTGTTGTATCGGGCGGTTGCTATATCAATATAGCGGGGCGAAAGCCTTTTTCGGAAAAACA GCATCAGGCAAACCCGCTAATTCATAGTGTCTC…	CL:>gb|EEC77129.1| hypothetical protein OsI_15563 [Oryza sativa Indica Group] Length=1093 Score = 136 bits (343), Expect(2) = 3e-58	CL:>gb|EEC77129.1| hypothetical protein OsI_15563 [Oryza sativa Indica Group] Length=1093 Score = 136 bits (343), Expect(2) = 3e-58	NBS-LRR	-	-	-	-	-	-	-	-	-	-
4A	wPt-5354	180.6
4A	wPt-6688	180.6
4A	rPt-0238	180.6
4A	Xwmc776	180.8
4A	wPt-6603	181.3
4A	wPt-9418	181.5
4A	wPt-8657	181.8
4A	Xfbb194	182.1
4A	Xpsr160	182.1
4A	Xpsr392	182.1
4A	wPt-7919	182.1
4A	wPt-9675	182.5	QPm97DH/QPm_seed/QPm.osu-4A	tgcagaagcataacagctactccctccgtttcacgatgtaaaatgctttttanaanctaantcagcttgtaaaaacatcttacttcctttgtatgaaattacttcacgcaaaaatgaatgtatttagatgtattttagttctatacacatcctttttatccattaccgtgacaagtcgggaccgagggagtacaagcgtatanaagggtgattaatcactcggttgtacttcatgacggttgtgcactaatgcacccctttatcttcttcaatctgataaccacagcgctcatcgtcaacctttcctgaggcgagagcaagtctacctcaaatattggcacaagaaattctttcaagctgca	>lcl|contig89282 length=2480 numreads=39 AGGGGAGGTGGCGGCGAGGGTTGGGGATGGCCTCCGGGCCGCCTCGCGGGAGACGACGCGGAGGGAGAGGCTTTTTCCTG GTTTCTGTATCGGAATTTCATTTTCAGACCTTTTTATCCATTACCGTGACAAGTCGGGACCGAGGGAGTACAAGCGTATA GAAGGGTGATTAATCACTCGGTTGCACTTCATGACGGTTGTGCACTAATGCACCCCTTTATCTTCTTCAACCTGATAACC ACATCGCTCATAGTCAACCTTTCCTGAGGCGAGAGCAAGTCTACTTCAAATATTGGCATAAGAAATTCTTTCAAGCTGCA GACAGGCTGACCCCGTGGAGATTGCAACAAACTA…	CL:>dbj|BAK03638.1| predicted protein [Hordeum vulgare subsp. vulgare] Length=1193 Score = 71.6 bits (174), Expect = 2e-09	CL:>dbj|BAK03638.1| predicted protein [Hordeum vulgare subsp. vulgare] Length=1193 Score = 71.6 bits (174), Expect = 2e-09	Endonuclease/Exonuclease/phosphatase family	Bradi4g30827	2.4e-5	36598679	36602147	LRR Protein tyrosine kinase	Os11g10310 (Os11g0208900)	5e-5	5592443	5603077	LRR Protein tyrosine kinase
4A	wPt-2151	182.8	QPm97DH/QPm_seed	ganncatgtggtgtcttcanannnnagttgtgctaataAAAGaCAaCCTcGCATGACGCaACTGgTCAGGAAGTAAGAAGTGTTGTTTTGTAcTCATGACGAGACAATTAAATaCCTTTTTTTcCAAnGTAAGTTTGCGcGTTcTACGTGgTCAGCCATTCAAATAGCGTCAAATCTATAnTCACCCACAAGTGTTGCCAATATTTTGATCATTGGCTGGACGGTATTTCAAATAGGTACAAAACGcTAATAAGGGTGGCAGTGTATGCTTTACTATGGTCGCTTTGACTATGTAGAAATGATGTTGTTTTTAATAACAAAAATTGAAACCTTAAAAATGCACAAATACAAAAATATATATACCGGAGACGTGCATAATTTTGGAACCGCGTTACTGCA…	>lcl|contig768574 length=1152 numreads=17 CTCGCGATGGAAACAAAAGAAAATCTGATCAACAAGCAGCTGCAGATCTTCCTTACTGAAGGGACAGAGGAAGACCTTAA GGTTACGGCTGGGAAACACTGGCATTACTATCCAAGGCAGGAGCTATCTCTGTGTGTACAATGAGTGAATACAATCCCAT TGTTGAGCAAGTGACTGAAATCCTTGATGCTAAGAACAAGATCATATACAGAATAATAGCTGCTGAGATCTTGGAGAATT TGTGTACTCTACATATGATGGACAAGAATCATGTGAAGAACACCTTGCTGTCAAAGGTAACATCTGTTTATGTAACTCTA ACATTTGAAGCAGCACAATATGTCACTAGCAAG…	>gb|EEE51773.1| hypothetical protein OsJ_33218 [Oryza sativa Japonica Group] Length=378 Score = 49.3 bits (116), Expect(3) = 2e-16	>gb|EEE51773.1| hypothetical protein OsJ_33218 [Oryza sativa Japonica Group] Length=378 Score = 49.3 bits (116), Expect(3) = 2e-16	unknown	Bradi4g23330	1.5e-8	28128902	28131624	n	Os01g57599 (Os01g0785300)	2.2e-6	33302679	33304543	retrotransposon protein
4A	Xwmc313	182.9
4A	wPt-4064	183.6
4A	wPt-9059	183.8
4A	wPt-11389	184.4
4A	Xwmc722	185.1
4A	wPt-5489	186.0
4A	Xwmc497a	187.2
4A	wPt-1482a	189.2
4A	Xgwm350a	193.3
4A	wPt-9342	202.2
4A	BQ169752	207.1	QPm97DH	TTTTTTTTTTTTTTTTTTAAACAAATGCAAAATTGGGTGTATCAATATCAGTATCAGTAC ATAGGTACTCATAAAGTTACAACAATTGAGTGTGCAGCAAACCAAGAATTGAGACTGTTG AGCAGCTATGGCGATGAGACCTTCTTCTTCTCCTTCTCCTTCTTCTTGATGAGGATGAAA ATGGCGACCCGGTTGGTGCGGAAGTCGGGGTGCCACTGCTCCTGCTCCACGCACCCGACC TCGAACT	-	>ref|XP_003561244.1| UniGene info linked to XP_003561244.1Gene info linked to XP_003561244.1 PREDICTED: methyltransferase-like protein 21D-like [Brachypodium distachyon] Length=279 Score = 52.4 bits (124), Expect = 1e-06	>ref|XP_003561244.1| UniGene info linked to XP_003561244.1Gene info linked to XP_003561244.1 PREDICTED: methyltransferase-like protein 21D-like [Brachypodium distachyon] Length=279 Score = 52.4 bits (124), Expect = 1e-06	methyltransferase-like protein 21D-like	Bradi1g52420	6.2e-8	50702007	50703087	Putative methyltransferase	Os06g01180 (Os06g0101100)	2.4e-7	138492	139803	Putative methyltransferase	Ta.11276.1.A1_at	Score = 242 bits (122), Expect = 1e-63
4B	wPt-9824	0.0
4B	wPt-0246	6.0
4B	wPt-4699a	6.0
4B	wPt-9118	6.3
4B	wPt-8650a	7.8		tgcaggtggccgcaagatttttaaaggtgagcaacgctggaattactcccattggcccgtgtatacntggagactagcattcgcaaatacgactcagatgtcgctccttctcattacttaatttttcaatattttcaggcatgaacgtctttataggtgttgccactggatttggcattgtgcttttagtgctcggagcatttgtcatttcaaagaaactgaaacatggaaaagcacaaataatgaagcggaagttctttgagcagaaccgtgggcaattgttacagcagttggtatctcagagagctgatattgcagaaagaatgatcatatcgttggaagaGTTAGAGAAGGCAACCAACAATTTTGATAAAGCCCGTGAACTTGGTGGAGGGCATG…	>lcl|contig21547 length=3562 numreads=61 CTCCTCCTCCGCTGTCCGCCCGCCCCGCCACGCCTCGTTACGACGCGCCGCGCTGCGGGAATGAGCCGAGCCGATGTCTA ATTTTTGCCACGCACGACGGCTATACGAACGGTCACACGGAGCTGAAACGTTTTGCTGTAGTGGAGATTAAATCCGAACG GCGCACCTCTTCGCCTGCTGCCTGTTTGCTTCGTCTCCCTCTGTTGCTTCGCCTCTCTCCTGTGCCTATATAAGAGAGGT CGCTCCTCTCCAGAGACACATCAGAAAGACCATCTCCCTCGCGCCACCAAGTTCCTAAGCACTGCGCTGCTGCTACGTTC TTCTCCATCCCGGCTTGCGGCATGCACCGCAGGT…	>dbj|BAJ94014.1| predicted protein [Hordeum vulgare subsp. vulgare] Length=1070 Score = 442 bits (1138), Expect = 3e-122	>dbj|BAJ94014.1| predicted protein [Hordeum vulgare subsp. vulgare] Length=1070 Score = 442 bits (1138), Expect = 3e-122	wall-associated kinase-like 1, putative
4B	wPt-6869c	9.3
4B	wPt-5559	9.7
4B	wPt-1046	9.7
4B	wPt-1272	11.9
4B	wPt-1931	40.9
4B	P36M50b	59.8
4B	Xcdo669b	70.2	QPm.inra-4B1	agctgagtataagaggttttgccagagaaccaagatcagaacttcatata tggcatgctcgctttccctttgctagagcttggaagaatggatgaagctg aggtagccgcacggaaaggcttggctataaacaagaatgacttctggtca cagcataatatgtgccatgttttccagcaggaatgtcacttcagagaagc tactgaattcatggaatcatgttcaccatcatgg	>lcl|contig884558 length=1080 numreads=20 GATGAAACTGAATATCATGCTTGTATGTGACAGTTGCTCAAGGAATTCCCCAGGGATCTCATGTCCCTCAAGAGGGCGCA GCTCCTCTGCTTCTATGTCGGACGCCCGGACACATCCCTCGAATTTGTTCAACAAGTAAGCTCAGTATTACCACAAAGAG GTGTGGTTTTGTGCTTACAATTTCATATTTAACACCCGGGGATAGCAATGCCGTTTCTTTTGTGAATTGGGTGCACTTGT GTGGGACAACTTTTAGTAACACCCGCAGAAACTTCCAGCGAAATAAAATTAAGTAGTTGCTCAAAGGAGTTGTATGCCTG CTGCTGTTTCCTAACATCAGGGTAGGTAGCCCG…	>ref|XP_002464061.1| UniGene info linked to XP_002464061.1Gene info linked to XP_002464061.1 hypothetical protein SORBIDRAFT_01g011540 [Sorghum bicolor] gb|EER91059.1| Gene info linked to EER91059.1 hypothetical protein SORBIDRAFT_01g011540 [Sorghum bicolor] Length=336 GENE ID: 8054145 SORBIDRAFT_01g011540 | hypothetical protein [Sorghum bicolor] (10 or fewer PubMed links) Score = 153 bits (387),…	>ref|XP_002464061.1| UniGene info linked to XP_002464061.1Gene info linked to XP_002464061.1 hypothetical protein SORBIDRAFT_01g011540 [Sorghum bicolor] gb|EER91059.1| Gene info linked to EER91059.1 hypothetical protein SORBIDRAFT_01g011540 [Sorghum bicolor] Length=336 GENE ID: 8054145 SORBIDRAFT_01g011540 | hypothetical protein [Sorghum bicolor] (10 or fewer PubMed links) Score = 153 bits (387),…	Tetratricopeptide repeat protein	Bradi1g12110	2.6e-38	8999061	9005356	-	Os03g48380 (Os03g0689900)	1.4e-36	27546111	27550077	-
4B	wPt-1708	93.8
4B	wPt-3908	95.2
4B	Xbarc10b	96
4B	wPt-0608	98.1
4B	Xgwm538	98.1
4B	Xbarc68c	100.2
4B	wPt-4537	100.5
4B	Xgwm664b	100.5
4B	Xwmc679b	100.5
4B	wPt-11203	100.5
4B	Xwmc652	100.8
4B	Xbarc163	101.9
4B	Xwmc310	102.2
4B	Xbarc193	102.6
4B	tPt-5519	102.8
4B	wPt-9393	102.8
4B	Xwmc692	102.8
4B	TC80528b	102.9	QPm_Liang	CAGCAGAGTTACCCAAACGAATTGTATAACTGAATAGAGATACCCAAACGTACAAATTGTAGTTGATGTTCAGATCTGGG GGTAGATGTGGGAGGAGGGAAAGCTCACCACGTTGGTGTTATGTTGGCCTGCTCCTCTGGCCGCTCTACAGAACAAACGA GACCAGATCCGCCCGCTCAGCCAGCCAGCATCGCCCTCTTCCTCTGTCCACCGCCTCATCCCCACGCCATCCCCTTCCTC GATCCAAATCCAACACACACACACACACACAAAGAGAAAATGGATTTCATTGTGGGCTACTCCTCCCATGGCCACCCCTC CGCCTGCTGGACATCATCTCGCACCCCGGCCTCGAGTGACTCTGGTTCCGCCGCGATCGACTCGTCCACTCTGTG…	-	-	-	unknown	-	-	-	-	-	Os09g23200 (Os09g0395300)	2.01e-2	13758215	13765052	Myb-like DNA-binding domain	Ta.4475.2.S1_at	Score = 747 bits (377), Expect = 0.0
4B	wPt-7365	102.9
4B	Xcfd39a	103.1
4B	Xcfd22b	103.5
4B	TC67416	103.8	QPm_Liang	CCCGAGGAGCTGTAGAGTCTGTAGATGACAAATTTGAAGTATTCTACATTGATTTTGGTAACCAAGAAGTTGTTCCTTAC AACCCGCATACGGCCTGCAGACCCATCAGTATCCTCCTCTCCTCCTCTTGCTCAGCTGTGCAGCCTTGCCTTCATCAAAG TGCCTGGTCTGGAAGATGATAATGGTCAGGAAGCAGCAGAGTATCTTAGCGAATGCTTGCTAAGCAGTTCAAAACAATAC CGGGCAATGATCGAAGAGCGCGACACTACTGGTGGAAAAGTGAAGGGACAAGGCACTGGACCTGTTCTCATTGTGACTCT TGTTGATCCAGAGACAGAATCCAGCATCAATGCTGCCATGCTTGAGGAAGGGCTTGCCCGACTTGAAAGGGGCAA…	-	>ref|XP_003561080.1| UniGene info linked to XP_003561080.1Gene info linked to XP_003561080.1 PREDICTED: staphylococcal nuclease domain-containing protein 1-like [Brachypodium distachyon] Length=987 Score = 243 bits (621), Expect = 1e-70	>ref|XP_003561080.1| UniGene info linked to XP_003561080.1Gene info linked to XP_003561080.1 PREDICTED: staphylococcal nuclease domain-containing protein 1-like [Brachypodium distachyon] Length=987 Score = 243 bits (621), Expect = 1e-70	nuclease family	Bradi1g12050	8.2e-65	8951229	8958807	Transcriptional coactivator p100	Os02g32350 (Os02g0523500)	3.2e-58	19098854	19105533	Transcriptional coactivator p100	Ta.374.1.S1_at	Score = 954 bits (481), Expect = 0.0
4B	Xwmc617a	103.8
4B	Xgwm149	103.8
4B	wPt-6149	104.2
4B	Xgwm193a	104.5
4B	wPt-3101	105.0
4B	Xwmc657	105.2
4B	Xgwm112a	105.2
4B	Xgwm165b	105.2
4B	Xgwm925	105.3
4B	Xgwm513	105.4
4B	Xgwm608d	105.5
4B	Xgwm898	105.8
4B	Xgwm856	105.8
4B	Xwmc238	105.9
4B	Xgwm66b	105.9
4B	Xbarc25a	105.9
4B	Xgwm113	106.3
4B	Xwmc16	106.3
4B	Xwmc695c	106.3
4B	Xwmc419b	106.3
4B	Xgwm107b	106.3
4B	wPt-8892	106.3	QPm_Liang	tgcaggagaacaatgtgaatctatggaaggtttacagcancannGGCAGCCTGTTTGGGCGAATGAAGAATGTACCGTTCACGAAGAGGTGCCTTAGAACTTTCTGTGGGAAGCTTAGTAGAGAACACGGGCCTCCATCCTGCTCCAGTTTTGAAGCTGAATGCAACAAGAAGCACAAAAACAGCAACAAAAATGGGTTCATGTGATGGATGGTTGTACAAATTAGACTTACTCCTTGGTCCGGGCACTTGTAGAAATGAACGCCGTTACGCCGAGGTTCTGACACAAACCATCTAGTCTTCGTCCCGGTGCACCGGCGGCGGTGATGTCCGGAGACGCGGAGCAGAAAATGAGCTTTCGGACATCTCGGCGCGGCGGCGGCGGTGCATCAGTACAACG…	>lcl|contig3107182 length=516 numreads=23 ACAAGCATCTCGCGTTGTACTGATGCACCGCCGCCGCCGCGCCGAGATGTCCGAAAGCTCATTTTCTGCTCCGCGTCTCC GGACATCACCGCCGCCGGTGCACGGGACGAAGACTAGATGGTTTGTGTCAGAACCTCGGCGTAACGGCGTTCATTTCTAC AAGTGCCCGGACCAAGGAGTAAGTCTAATTTGTACAACCATCCATCACATGAACCCATTTTTGTTGCTGTTTTTGTGCTT CTTGTTCATCATTCAGCTTCAAAACTGGAGCAGGATGGAGGCCCGTGTTCTCTACTAAGCTTCCCACAGAAAGTTCTAAG GCACCTCTTCGTGAACGGTACATTCTTCATTCG…	>dbj|BAJ90085.1| predicted protein [Hordeum vulgare subsp. vulgare] Length=727 Score = 50.1 bits (118), Expect = 2e-04	>dbj|BAJ90085.1| predicted protein [Hordeum vulgare subsp. vulgare] Length=727 Score = 50.1 bits (118), Expect = 2e-04	unknown	Bradi2g27040	1.3e-10	25775750	25776976	FAR1 DNA-binding domain	Os11g41380 (Os11g0632000)	1.66e-2	24833106	24836792	transposon protein
4B	wPt-6123	106.4
4B	Xgwm495	106.6
4B	Xwmc254b	106.6
4B	Xcfd2f	106.6
4B	Xwmc89b	106.6
4B	Xwmc48b	106.6
4B	Xwmc826c	106.6
4B	wPt-5497	106.6
4B	wPt-7392	106.6
4B	Xdupw23	106.6
4B	Xwmc206b	106.6
4B	Xutv1386	106.6
4B	tPt-0602	106.6
4B	Xgwm710	106.8
4B	CA694714	106.8	QPm_Liang	GCAGAGCAGCAGCAGCTCTTTTTTTTTATATATGCGAGGTGCACCGGCCGGGCTGTATAT TAGCCTCCCCGCCCTCCCCCTTTGCGTCGCTCTTCCCTTTCAGAAGGCGATTGCACAGGG CGACCAAGAACTGCTGCTGCGCCCGACCGGACAAGGGAAAAAAATATAGAGATAGTCACT CACACCAGAGAGAGAGAGAGAGAGAGAGAGAGAGAGAGAGGGAGATAAAGAGATTTCGAC GAGGGAGGGAGACAAGCGGAGACAGAGATGGAGAGGAGGTCTCTCGGAGGCAAGCCTTTC ACTCCCTCGACAAGATAACGATGTGCTCCTCCTCATCTTANGTCGCTGCGGGAGAANGGG ATTTTTCTTGGCGCCNGCGANCAACATGATGAC…	-	-	-	unknown	-	-	-	-	-	-	-	-	-	-	TaAffx.80618.1.S1_at	Score = 369 bits (186), Expect = e-101
4B	wPt-0872	106.9
4B	Xgwm368	106.9
4B	Xgwm540a	106.9
4B	Xgwm192b	107
4B	wPt-4931	107.1
4B	Xbarc20	107.2
4B	Xwmc491b	107.2
4B	Xbcd110	107.4	MQTL (14)	agcagacagcagctctcttcttcatgcaggtaagcacatgtacagtgagg ttttagtgaagttcaacaaacagcaacccagaaaaaactctagcagaaga taaagacagctaacacacacacacactctctctctctcacacacacacaa	>lcl|contig249567 length=1798 numreads=41 ATGTTAGCAATAAATGATATCCTACTAAGAATCAAGCGGCAAGCGCTAAATATGTTATAAGCTCATTCCGGGTTACTTCA GACTAGGTTGTAAATTTGTAATGCTGAAAGCAATGGTCTTTTCTGGAAATTCAAGACTTCCAAAACACTTATAACACACT TTTTCTTGTTTAAATCGATGGCAGGAGGTAGAAATAGCGGCTGCAGCAGAAAAGCTCGCAGAGTGCCAAGAGACCATGTT GATTCTTGGTCGTCAACTGCAAGCTATGCGTCCTCCAGCAGAGTCAATGGGTGCCTCGCCAACCCGGCAACGAATGGAGG ACTTCTTGCAAGACGCGGCAGGAACAACCGAAG…	>dbj|BAJ92433.1| predicted protein [Hordeum vulgare subsp. vulgare] Length=164 Score = 241 bits (615), Expect = 6e-73	>dbj|BAJ92433.1| predicted protein [Hordeum vulgare subsp. vulgare] Length=164 Score = 241 bits (615), Expect = 6e-73	filament-like plant protein 4-like	Bradi1g68460*	6.4e-56	66969429	66977470	ATPase activity	Os03g14250* (Os03g0246500)	2.4e-47	7740869	7749369	-
4B	Xmgb343	107.5
4B	Xwmc511	107.5
4B	Xcfd283b	107.5
4B	Gai1	107.7
4B	Xpsr622	107.8
4B	XS25M49(365)	108
4B	XS13M59(450)	108.2
4B	CA663888	108.4	MQTL (14)	CTCGCATCCCCGAACAACCAATCCCTCCGCTCCCCTCGAGCCCCGCTCCCCTCCTCTCCT GCCCTCCCCTGCGTTGCCGCCTCCTCCCCTTCTCCCCTGCTCTCCACTACGCCGCCTCCT CCGCCCTTTCACTTTTCTCTCCCGCGGCGGCGACGATCTGCAGGCAAAAGGCGACGCCNA CGGTGCTCGATTCGATCTGCAGGAGAGAGAGAAGANAGAAGGGAGAGAGAGAGAAGGAAG GAGAGGAGGGAGAACTCCGTTNCCGCCACGTGCCGTGCTTCTGGATNGAGCGCTGCCTGA CCAAGGGATAAGAGTATGAGCTGCTTAAGCAAGTNCGGCGCTTGTGCACTGCTTGCGAAG CGGTNGTCGACGGTCCGTCNACGTCTCCTTGGC…	-	-	-	unknown	-	-	-	-	-	-	-	-	-	-	TaAffx.82985.1.S1_at	Score = 408 bits (206), Expect = e-113
4B	XS13M60(360)	108.9
4B	Xwmc546a	108.9
4B	XS13M61(170)	109
[truncated: 1,671 more rows]
