# Supplementary material for: Genetic basis of qualitative and quantitative resistance to powdery mildew in wheat: from consensus regions to candidate genes
Source: BMC Genomics. 2013 Aug 19;14:562. doi: 10.1186/1471-2164-14-562 (PMC3765315; doi:10.1186/1471-2164-14-562)
Supplement: Additional file 5 — Results of the similarity search against the database of wheat separate chromosome arms promoted by the International Wheat Genome Sequencing Consortium. [file 1471-2164-14-562-S5.xlsx]

## Sheet: Foglio3
Additional File 4. Results of the similarity search against the database of wheat separate chromosome arms promoted by the International Wheat Genome Sequencing Consortium.
Marker	Chr	Map position (cM)	Sequence	URGI clone	URGI clone length	Sequence	BLASTX best hit 1	Position in the clone (bp)	BLASTX best hit 2	Position in the clone (bp)	BLASTX best hit 3	Position in the clone (bp)
wPt-2147	2A	44.8	atncaGngCAGcTAAGTAAAGGcncCgCCnGAAATTAGAacCAagAgGgAgccCAGTTATAGTTCAGTTCAGAAaCAnGnGgnnNnGcnnngaNTCAAAAaGAAAGGTGCTGAGAAgTCTCaaTCAGAAAGGTATTTGGGTGCACCCCCATGTGCTTAACCCCCATCTTATTTTCTGCTTCTCCTTTCACATCTACTTTGCTTCCACCAAATTATATATTCTATTAAATTTCTGGTTGCTAGATAGATCAACTTCTCCTAGTTCATAGACTTCTCCTTAAAAAATCCCCAAATATTGATGTTATTAGTGTGTAGTGAAAGATCAAGGCCAATCAGCACACGTTGTGTCTTATCAGATATAGTACAGCAGGAGTAAAGTTCCAGTTTAGATGTACTTACC…	>gnl|IWGSC_2AS|IWGSC_chr2AS_ab_k71_contigs_longerthan_200_5201908	17321	CTCTTAAGAATAAAATCTTTGCATGGTATCTTCGTCGCGGAGTCATTCTTACTAAAGATAACCTTATTAAGAGGAATTGGCATGGAAGTACACAATGTGTCTTTTGTCCGCATGATGAGACAATAAAACATTTATTCTTCCAATGTAAATTGGCTCGTTCTATGTGGTCAGTCATCCAAATATCATCTGGCTTGTATCCTCCTTGTAGTGTTGCTAATATATTTGGCAACTGGCTACATGGGATTGATCACAAGTTTAGAACTCTTATTAGGGTCGGAACGCTTGCCGTGATTTGGTCGCTTTGGCTATGTAGAAATGATAAGGTTTTTAGTGATAAAAATACTTCTCTTATGCAGGTTATCTACAGATGTACCGGGACTCTTCGTTTATGGTCCTCTC…	>gb|EEC78057.1| hypothetical protein OsI_17515 [Oryza sativa Indica Group] Length=1638 Score = 1106 bits (2860), Expect = 0.0, Method: Compositional matrix adjust. Identities = 695/1547 (45%), Positives = 944/1547 (61%), Gaps = 158/1547 (10%) Frame = -2	16831-12758	ref|XP_003559764.1| PREDICTED: probable leucine-rich repeat receptor-like protein kinase At1g35710-like [Brachypodium distachyon] Length: 1232	3633-940
wPt-1601a	2A	48	tgcagacgctgganattagagatacagatataatcancctgccaagaacantnntcaagcttcggaagttgcagtacctccgngtgggtttcgtgccgaatcatgagatcaacagaaaaacaagctttctttctgcaataatggcacattgtttaagttgcgtcancttcngcctcggagtcctccccnactcccccncngtactactccctancaacttcngcnttgggctgngccaccacttgcnggcanttttacnatttnangnctatttngnnnngggggccctcntcttgnggttgcntttcntggganccgggcnantgcttctcctancatgcttctcatggntactnnnnanagatggttttgctgggttgcctatattcctttttaggc…	>gnl|IWGSC_2AS|IWGSC_chr2AS_ab_k71_contigs_longerthan_200_5308395	10505	TCCGCCCGGCGCGCGGTGGCTGCCTGGCCCTGTTCGCCGGTTGCGCTGGATGCTGCGACATTCGCGATGTCATCCTAAGGAGTCATATCTAACCCGATCTGGCCCTTCGGCTTTTGCCAGTGGTGAGGTCGGTGGTTCTTGCATGGTGGCGGCAGCCTCACCGCTCAGGAAGTGTTTGCACCGGTGGGTTTGCAAGCCGGCGACACTTGCGGGTCTTCTTGCATTCACTCGGCGGTGTGGGGGTGCGGAGGTAGATTTTCTCCGGGCAAAAGTCGATGGTGCAACGTCTACGGACGTCGCTCCCCTCGTGGGGTTTGTCGTGGAGCTCTTCGACCTCCTCAACTCTCAGGTCACATCTTCAGGTCAAGGCCTAGACCTTGCAGTTCAAGGTCGGACGAT…	>dbj|BAJ90976.1| predicted protein [Hordeum vulgare subsp. vulgare] Length=600 Score = 479 bits (1233), Expect(3) = 0.0, Method: Compositional matrix adjust. Identities = 255/392 (65%), Positives = 295/392 (75%), Gaps = 14/392 (4%) Frame = +3; >ref|XP_003569114.1| Gene info linked to XP_003569114.1 PREDICTED: disease resistance protein RPM1-like [Brachypodium distachyon] Length=1220 Score = 285 b…	1518-3233	>XP_003569114.1 PREDICTED: disease resistance protein RPM1-like [Brachypodium distachyon] Length: 1220 285 bits(730) 5e-75	7227-8660
wPt-4077	3A	82.5	tgcagaaggcagaagcagtggaaancaaattcaacactgtaagttgataatcaggttgacagggaaaagatGGcnaTAACCTTGAGATGTGTAACATGCGCCAAAGCCAAAAGATCAGCCTTCGGAGAGTCTTTCAGTAGGACTGCaTCCaTGTAGCCACCTGAGAACTGGATTGCAACCACACATAAATTACACCAATGCTTTCAGAGATAAGGCCTTCATCGTGGTCGTGGTGGAGAAACAgAAAGAGACTACCAGCTCCCAGTGCACCTCTGGATCAGATATTTTGCTCTCTTGTCTTGCTGTTTGGTGAGATCTGGTTCTGATCTCTCTTGTATTACAACACTTCTCCAGTCTTCCTCGTCGGCAACCTTGTATTACCGTCGCCGCCGTGGTGGC…	>gnl|IWGSC_3AL|IWGSC_chr3AL_ab_k71_contigs_longerthan_200_4418720	15524	AAGCTGCATAAGATGGGGGCCGGGGACGAGCTTACAGATCAGCAGGCCAGACAGCTCAATTTTGATCTGGAATCAGCGTATAGTGCGTTTATGGCCTCGCTTCCCACTGCTGGCCTGTGAACAAGGATCGGCTTGGTTCTGAGTTGATTCTTCTTTCTGTTTTGTCATGCTCTTGTCTTGCAATGGTATACATATGTGTAATTTGGCTCAATCTATATCGTTTGTGTACAACAATGCCAATCTTATGGAAAGTTGCTCCCTACAGATCGATTGTTTCATACTGTTTATAGGGACCCTTGATTGTATTCAGCGTACAGTGTGTTTATGGCCTCGCTTCCACTGCTGTTCAAAGGATTGGTTTTGCTCTGAGCTGTTCTTATGTTTGTACTTTGTTACAAT…	>gb|ADM24939.1| Rp1-like protein [Brachypodium distachyon] Length=1288 Score = 1993 bits (5162), Expect = 0.0	2982-6829	>gb|ADM24939.1| Rp1-like protein [Brachypodium distachyon] Length=1288 Score = 1993 bits (5162), Expect = 0.0	8718-12557
wPt-6303	4A	55.6	TGCAGTAGATGGAAAACCTTGCTTGTGCCGGCTCTTGTCAGCGCTATCAAGGATAAGAAGTTTTTTCTTGTGTTGGATGACATGTGGGGTGTCAATGAATGGAACAAATTGTTGATGGCACCATTTAGCCATGGTGCCCTAGGTAGCCGCGTTCTGGTCTCCACAAGACATGATGATGTTGCCCGAGGCATGAGAGCCATGGAGCCATACCACCATGTGGACAAGTTAGGATCTGAAGATGCCTGACCATTGCTCAAGAAGCAGGTGAGGATCTAATTACTGGTAGCCTTATCTATGTCTCAAGTATATATAATCTATATACTAGTCAACAGTCCTTACCGTCTTAAAGCGCGCCTGCA	>gnl|IWGSC_4AL|IWGSC_chr4AL_ab_k71_contigs_longerthan_200_7102329	15213	CGCTCTAAGGGGTGCCCCCCTCTCGGTCCCAACCGGAAACACCCATGCCCCCTGACCGGATGACGGGCTTAATCCAGGGCCATGGAACCCTCATCACGGCCCCTCTATTTGGTGTGTATAAGGAAAGAGGTTTGCAACTTACTAAACCGTATCCTTTGCTGAAAACATGTGGTAGCATGGAAGGGAACGAACGGAACAAGACTTGACCCACGTTGATACTGGTGTTACACGGTTGACATAAGACTGGCATGCTTCAACATTACCAGCTTACAACCTATCATGCCACCACATGATCAGGTTATGTCATCATCATCATAAGTCATATGCAAGTTCGTGCGATGCTAGTTCTGTACATGTAGTAGGAGTCCAAGTGTTTGATTAGTACTAGTCTGGTTTGCA…	>gb|AFW57088.1| hypothetical protein ZEAMMB73_375840 [Zea mays] Length=1073 Score = 700 bits (1807), Expect = 0.0	2038-5899	>gb|AFW57088.1| hypothetical protein ZEAMMB73_375840 [Zea mays] Length=1073 Score = 700 bits (1807), Expect = 0.0	11708-8275
wPt-0992a	4A	176.8	tgcagcagccatgaatcatcaaTACCTCcaGGgACAGTGGAAGGGTTTcCTCCTCAgACGATGAagnGTTCCCCTCCaGGTTGTCACAATCaTGGATACACagaacaaggaGgcgATCCAAGCATCGGAGCTCCnCTGTTGGCCAGCGGACAAGATTGTTGCAACTCCTAATCGTCAGCTCTcTAATGAATGGAAAGCATTTCCAAGCCATAAGTTGTGATCTGGACAATCCGGAGCTTGTGACCAAGCTATTGGGGCCTTCTAGAGTCAAACTCTCAAGTTTTTCAAGAGGTATTTGAGTTTGGCTTTGCTGGGCGTCTAGAGGCAACATGGGTATGTcTTCTGGAGACCCAAGAGTTAAGCTGGCGAGAAATGGCCAGGAGCCCAAACAGATGCCCG…	>gnl|IWGSC_4AL|IWGSC_chr4AL_ab_k71_contigs_longerthan_200_7176612	22946	GGAAAGGAGTAACGTGTCCTCCACCTTCCACATCAAGGCTATTACATAATGTGGTCAAGTTATCCATCTTTTCTATGGACAAAATCTCTAGAGAGACCGAGAGCCATACTACTGGTATACTCTTGCATCATGGGCAGTTTGACATTTTGAGTTCTTTCAAACAGTTAAACATCTCAGGCTTTCTCATCCATTGTGATATTTGTAGACCACCATATCCGCGTATCTCCAAATTTTGGATATTACAATGAGGTTCTAAACATTGGAGCACTTCTTCGACATCTTTAGGCTCATCATGAAATTTTTGGTCCCAAGACAGTTAAATTTTGCTTCTGACTAAGGTTGGCTTCTTTTGCATTCTCCACACTCTTTATCTTGATCAAATTCAATAGCTCCAGCCTA…	>gb|ADK47522.1| NBS2-RDG2A [Hordeum vulgare subsp. vulgare] Length=1158 Score = 1668 bits (4319), Expect = 0.0	12672-9403	>gb|ADK47522.1| NBS2-RDG2A [Hordeum vulgare subsp. vulgare] Length=1158 Score = 1668 bits (4319), Expect = 0.0	2451-2
wPt-3729	4A	177.6	TGCAGACATGGATCTAAcTTcTCATAACTCCACAAAAGAGCACTCATGGGCTCACTTAGTTTGTCAATCTTTATAGTTAGAGCATCCTTCCATGCAGTGACATCTGTTTTTCCTTTCAACTGGGAACCCACAACTTTTGCCGCTAAAGGAGATTGTCCAAGCCTTTTAGCAATCTTCTCTGCAAAATCTTCCAACTTTTCACACAGCAGCGAATTTCCAATTTCTGTTCCACAGAATGCATGGTGTTTGAAGAGTGCCAAGAACTGAGCATCTTCCATGTTTTCCGAAGGACACACTTCTTCACAGCAAAGAGCAGCTGGAAATGTATCCCGCCGAGAAGTCACCAAAACTTTGCTTCCCATCTGTTGGGAAACTAGAGGAGCTAACAGTTGGTCCCAT…	>gnl|IWGSC_4AL|IWGSC_chr4AL_ab_k71_contigs_longerthan_200_7106250	20501	ACCCCCTCTCCCCCCAAAACCCCTACATGGTCGCCCCTTGTCCATCAATAGAGGAGAGAGAAGGGGGAAAGGAAAAGGTGGATGTTTGGTGGGTTGACGGCAGCAACGGACTCTCCGGATGCCCCCATACCCCATCTTGATCTGGTTCCAATTTGTGAGATTTCAGACAGTCTGGATTGTCTGAACAGATTTGGTGAGTCACGTTCGACGGCTTCTTTGTCCATTGAACATTTGGGGGTGATGCTACTTCTTGAGTTTGCGTTGGTTTTTTTCTTTAAGAGAAAATGGTGATGCAACAAAGTAGAGATAAGTATTTCGTTCAGTTAAGAACTAAGGTATCAAATCCAGTAGGAGATAAAAGCAAGTCCACAATCTATGCACCCGAACAAACAATCAAAC…	>gb|ADM25060.1| Rp1-like protein [Triticum aestivum] Length=1205 Score = 2367 bits (6133), Expect = 0.0	20326-16712	>gb|ADM25060.1| Rp1-like protein [Triticum aestivum] Length=1205 Score = 762 bits (6133), Expect = 0.0	13922-11841
wPt-1314	6D	90.4	TGCAGGATACTGTTCTGCTGCGTAAAAAACAAGGTTAAAAATAACAATAATATATATCATGTGTTAGCTTAGTTGCATCTATTTCGTCAAAAAAGCTTACTTGCATCTTTGCTGCCATTTGTTTTCATGGATTTAGAAAACGTTGGGCTACTACTGTTTATGACATGAGGTTGCAATGCATCCGATTCTCTCTCTCCAAGACTATTCCCGTGCATGCATCTCTCTTAATCTTcTGAAAAAACTTTGCACAACGGCGCTCTCTCTcTGcTTCGCCTCCTGGCAAACTCACGTGAcTACAGTACCTGCATGTAGACAGTAGAGATATGACAGGTTAGTAGTACcTGCATGTGGACAGCAGAGATGCATGCAAGCAGCACcTGCTAATGACGCTgCa	>gnl|IWGSC_6DL|IWGSC_chr6DL_ab_k71_contigs_longerthan_200_3303527	19230	CGGCCACGTGGAGGCCCATCTGTCCCGGTTCGTGTAAGAACCGGGACTAAAGGGTTAGGGCATTAGTAACGACCCTTTAGTCCCGGTTCGAAAACCGGGACAAAAGGCCCTTACCAACCGGGACAATAGGCCCTTTTTCTACTAGTGGGGGTATCTTGGGACCCGAGGTCCACTGGTGATCTAGTGGCCATTCTAGAGTCGGTCCAGGGGAGCGGAAAACGCGTGTTGTGGAGCTGTGTTGGGGCACTGTTATGGATGCTTTGGTTGACTAGGAACAAACTAGCTAATGAGGGGATCTTCCCGACCCACCCGGCTAATGTTATCTACAAATGCAATCTGTTTTTGCAGCAGTGGAGTCCGTTGGCGAGGCGCAAGGATGCTGAGAGGATGCAGCACGCT…	>dbj|BAK04017.1| predicted protein [Hordeum vulgare subsp. vulgare] Length=934 Score = 1007 bits (2603), Expect = 0.0	4896-1048	>dbj|BAK04017.1| predicted protein [Hordeum vulgare subsp. vulgare] Length=934 Score = 1007 bits (2603), Expect = 0.0	11474-7968	>dbj|BAK04017.1| predicted protein [Hordeum vulgare subsp. vulgare] Length=934 Score = 1007 bits (2603), Expect = 0.0	19228-17348
wPt-5011	1B	59.1	tgcagcatgctgtgcgtgtcgccattccgcgactgcgaattggatgccactggcgtcgttctgtggcttcacactgccctttcttgatccttcattaggtaatcagtcacaagaaactgtgaatattatccagtccagtgctgcttgcagtttcaattgatgttttgaccccttgtctcaccttgctttcttctgattatgagaagaagtagcactgccagtgctcctatcaccacaattgcaagtattggaacaacaatgTaCACTgcAAGCATAGATTTgcCcnncTTTTccgcgGgcTcgCAAGAGGAACCGTTGCTGCAAAGGTTTGGATTTTTGCCGTaTcTAgcAAAAGGAagAAACGTTAAGTGATTTnGgCCAGGCAAGTGTGAAAGCAGT…	>gnl|IWGSC_1BL|IWGSC_chr1BL_ab_k71_contigs_longerthan_200_3852669	12896	CATTTCTATGCCTCCAAGAATCACAAGATTGTAAGTTTGACCTCAATTTTCTAGCACGCCTGAGAAAAATCTGTCTGAACATTTGTGTGTGTGTTTCTGCAGAAATATGTCATTTGGCGGTTTGAACGGCGGCATACCATCCCATTTCACCAACCTCAAAGCAATCAAGTATTTGTAAGTAGTAGGAAGTTTTACGCCCATTTTGACAATAAACTTAGTGAGTTAAGCTAATGCGCCGTATGCATGTTTGTATATTCAGGGACTTGTCATACAACAACTTTACAGGACCAATTCCTAATGCTCTTTCAGAACTACCCTTCCTCGTGGTGCTGTAAGGAATCTTGAACTCCACGATTATGTTGACTTTGATATCCAATAGTTTTGTTGCATGATTTCATC…	>ref|XP_003567373.1| Gene info linked to XP_003567373.1 PREDICTED: putative leucine-rich repeat receptor-like protein kinase At2g19210-like, partial [Brachypodium distachyon] Length=958 Score = 139 bits (349), Expect(5) = 2e-107	104-2588	>ref|XP_003567373.1| Gene info linked to XP_003567373.1 PREDICTED: putative leucine-rich repeat receptor-like protein kinase At2g19210-like, partial [Brachypodium distachyon] Length=958 Score = 139 bits (349), Expect(5) = 2e-107	7957-3707	>ref|XP_003567373.1| Gene info linked to XP_003567373.1 PREDICTED: putative leucine-rich repeat receptor-like protein kinase At2g19210-like, partial [Brachypodium distachyon] Length=958 Score = 139 bits (349), Expect(5) = 2e-107	12895-9429
wPt-8238	3B	70.6	tgcagccggcgccgcagcatctggggtgcaattgtacaagatgaggttctggttgCTGTGGAcGaTCATaAACGACAnGTcCAcnnTGACAGAGGTGTTCCaCATCaCTagnnGCAGGTGTngGAGGcGngCAAGAAGTTCAGCTnGcCTcCATCAGCgGcTcgCAAGcnGcGnTCcTnGTaAGAGAngnnGATTaCnTCAAagcCTAAACCCGAGGGnGTAGAGcTCcGTAGAATTGGAAngnTccnaGATGACCTCAAAGTCCGAGGAACCACATGGTCTTcCcGTcTCCATGTTGgcgAGCCAGAATTGGTCAGGTTGCCGCATGTCTTGGCTGAGCTCAAGCAGCCCTCTCGTTGcTGcTTcTCAGCCGCCACTAGAATCAGTGGTAGCCACCCA…	>gnl|IWGSC_3B|IWGSC_chr3B_ab_k71_contigs_longerthan_200_10605995	4038	TTTGCCAAGAGTGGCGTCATAGCAACTCATGGTTTGAAACCATAAGACTGCTCTCACGCGCCATCTCTTATAGTGGATACCCTCAAACATAGGAGGTCTCATGGAAGCAGCAAAACCATTCGAGCTAAATTGCCTATTATAAGGTTTTTGGATTGTTGGAAATATGAGCAATTTACCAAATGATTTTATTAACAGAAACAGTAGATAAAACTTGACTAAAATAGTAAATATAAAGCAAGTCATGCAATCTGACAGAGAGAAGGTAAACATCGTGTGCATATATGAACTTGAGGTAAACACATCTAGAACAGTCAGTAGATGAAGTTGGTTATACGACATCGAACCTAACATACGTAGAACAGAAACTGGAGCCGAGAATTGTAGTAGGACTTCTAACAG…	>ref|XP_003565310.1| Gene info linked to XP_003565310.1 PREDICTED: probable receptor-like protein kinase At1g67000-like [Brachypodium distachyon] Length=660 Score = 310 bits (795), Expect = 3e-88, Method: Compositional matrix adjust. Identities = 162/242 (67%), Positives = 181/242 (75%), Gaps = 13/242 (5%) Frame = +1	3127-3825	dbj|BAK07411.1| predicted protein [Hordeum vulgare subsp. vulgare] Length: 677 103 bits(256) 7e-38	1491-1784
wPt-2782	6D	83.4	TGCAGCTAGTAGCGCCGAAATGGCATCACCTCTGACTCTGAGCACTCTCTTCTTACTTTGATGTTTTTTACTGACGAACTGAAGGGAGGTCGGATGTGGATAGTAGGAACTCCGAACTCTTAACATTCCCCTAGCAGTGTCGCCAATTTTTACCTCGTCTGAAAATCGGAGCAGGAGAGGGAAACACAAAGTGCTTGGAACAAACTGCAACAAGTTTCCACAAGAAACTAATCAAAGGCAGCTAAACTGGAAATCTGGAGGGTGGTTCAAATTTAGATCTGATAATTAAAATAGGATGCAGGTGATGAGAGAATACTCTTACGTTGATTCGGGTTCTGCGTGCTTCAAGTAATTTGCCAGGATTTCTACAGCATCTGGATTACCCCAGATACTTGAATG…	>gnl|IWGSC_6DL|IWGSC_chr6DL_ab_k71_contigs_longerthan_200_3312194 30301 1329725 2852044+,...,3209320- Length=30301 Score = 749 bits (830), Expect = 0.0 Identities = 417/418 (99%), Gaps = 0/418 (0%)	30301	AAATTGCACAAAACCACCACTTTGAAGGCTAGGTTTGTGAAAAACACCACAGTACATTTTTTTTCAGAAAACACCACGTCTACGGTAATCTTTTTGCAAAAAACACAGATCGGCGGCTTTGCCTCGGTTAAGTGCGTTTATGACAGACGGGGCCCGTCAGTCAGGCTTACGTGGCACAAATTTCTCACACCGTTACATTAAATCGATTGCTAGACATGGGACCCGCTTGTCAGCGTCACACTCCTTTCTTCAACATTTTACAAACCAGCCCCTACAATTTCACAGGGACACCCTTCAATCAAAAACATAAAAGCAATCAGGTCCATGGATTTGGCCTGCGCAAGCACACGAGCAGAGCAGTACTACGCGGCCATGGGTCTCGTCACCGGCGAGGAGGAG…	>ref|NP_001067924.1| UniGene info linked to NP_001067924.1Gene info linked to NP_001067924.1Genome view with mapviewer linked to NP_001067924.1 Os11g0490200 [Oryza sativa Japonica Group] Length=1036 Score = 1385 bits (3586), Expect = 0.0, Method: Compositional matrix adjust. Identities = 712/1026 (69%), Positives = 822/1026 (80%), Gaps = 31/1026 (3%) Frame = +3	4690-7824	>ref|NP_001067924.1| UniGene info linked to NP_001067924.1Gene info linked to NP_001067924.1Genome view with mapviewer linked to NP_001067924.1 Os11g0490200 [Oryza sativa Japonica Group] Length=1036 Score = 1385 bits (3586), Expect = 0.0, Method: Compositional matrix adjust. Identities = 712/1026 (69%), Positives = 822/1026 (80%), Gaps = 31/1026 (3%) Frame = +3	20643-23711	>ref|NP_001067924.1| UniGene info linked to NP_001067924.1Gene info linked to NP_001067924.1Genome view with mapviewer linked to NP_001067924.1 Os11g0490200 [Oryza sativa Japonica Group] Length=1036 Score = 1385 bits (3586), Expect = 0.0, Method: Compositional matrix adjust. Identities = 712/1026 (69%), Positives = 822/1026 (80%), Gaps = 31/1026 (3%) Frame = +3	4690-7824
wPt-9183	4A	157.2	TGCAGTGTTAGCACTCTCAAATTGCAAACGTTCTTCAGTGCTTTGGATTTAACACCTGTGAGGTGATTTCGTCCAAGATGAAGTGCGTCAAGGGAAGTCATGTTTCACATTGCATCTGGGAATGGTCCATCAATTTCATTACCACTAAGGTCAAGATGCCTGATGGTGCCAACATCCCAGAACCAGTAGGTTGGATTTAAGGTGTGAAGCCAATTGTTTGATAGATCAAGCATCCGAAGGGATGTGAGGTTAGAATTCATTACAGATGTTTTGTGGAAAAACAAGTCTGCA	>gnl|IWGSC_4AL|IWGSC_chr4AL_ab_k71_contigs_longerthan_200_7124877	13041	TTGGTAAAACAAAAATAATGTCGAGTTTTGCAGCTCAGATGTCATATTTACAGAACCGTCACTTGGTAGCATTTAACTATTCCAGTCTATATATAGTTATCCCATCACAGTTCAGGGAAAGTAGTACTCCCTCCGTTCAAACTTTGACCAAGTTTTTGTTCAGACTTTGCCTACTTTGACCAAGTTTATAGAGAAAACTATTTCTATCTACAATACCAAATATATAAAATATGAAACTATGTCTTATGATGAACCTAATGATATATGTTTGTCACTCTAGATGTAAATGTTTTTCTCCACAAACTTGGTCAAAATTTGTAAGGTTTGACTTTCCAAAAAATCTATACGCACTATATTATGGAACGGAGGGAGTATAACTTTATAGAATTGTCACTTATT…	>ref|XP_002458027.1| Gene info linked to XP_002458027.1 hypothetical protein SORBIDRAFT_03g025650 [Sorghum bicolor] Length=949 Score = 571 bits (1471), Expect(2) = 0.0	800-3404	gb|ABL85057.1| protein kinase [Brachypodium sylvaticum] Length: 733 646 bits(1666) 0.0	9563-10738
