# Supplementary material for: Genetic basis of qualitative and quantitative resistance to powdery mildew in wheat: from consensus regions to candidate genes
Source: BMC Genomics. 2013 Aug 19;14:562. doi: 10.1186/1471-2164-14-562 (PMC3765315; doi:10.1186/1471-2164-14-562)
Supplement: Additional file 9 — Collinearity between the physically mapped wheat ESTs and the rice genome. [file 1471-2164-14-562-S9.xlsx]

## Sheet: Additional file 8
Additional File 8. Collinearity between the physiscally mapped wheat ESTs and the rice genome.
Bin	EST physically mapped	Sequence	Best match in rice	E-value	Rice bp start	Rice bp end	Annotation
5BL6 0.29 - 0.55	BM135519	AGGTAACCAAACACATACCCAAGCACAGAAATAACAGAATGGCTGCGTCCGACGAGACGC CGATGGTGCAAGACCTGGCGTCGACCGGTGTCGAGGAGCCGCCGAGCCGGTACTTAGTGC ACGAGCAAGACCGTCACGGTGACCTGCTGGCCGCCGGCGAAATGCCGGAGCCCATCCCTC TCATTGACCTTAGCCGGCTCATGGACGCCGATGAGGCCGACAAGCTCCGGGCTGCTCTAC AGACATGGGGCTTCTTCCTGGCCACCAATCATGGGATCGAGGATTCTCTCATGGATGCAA TGATGAGCGCGTCAAGGGAGTTCTTCCGTCAACCGTCCGAAGAGAAGCAGAAATGCAGCA ACCTGGTGGACGGCAACGGCAAGCACTACCAGG…	Os02g17940 (Os02g0280700)	1.9e-41	10386299	10390290	leucoanthocyanidin dioxygenase
	BE443692	TTGAACCTTCTTTTGGGAGAAGAGGTTTGTCGTGCCGAAAACATTCACCATTGTTCCCGA TGATTACTTGATCATCAGTGAAAAGGGCAATGTTTGTCTGGGGCTGCTAAATGGAACAGA GATCAATCATGGGTCAACCATAATAGTCGGAGATGTTTCTCTGCGCGGCAAACTAGTTGT GCATGACAATGAGCGGAGGCAGATCGGATGGGCAAATTCAGAGTGCACCAAGGCACAATC ACAGAAGGGCTTTCCCTTCTTCCTCTGACGGGCATTGTTGCAAACATGCATATGTAAGTG GCACATAGAGAATACCATTGGAGCTGCATGCTGGATAGCAGCTGCCATCGCGTGCCCTAT TTCATCTACAGTCACTAGCCACGGTCCCGCTGT…	Os02g49800 (Os02g0730700)	7.5e-34	30437882	30441548	eukaryotic aspartyl protease domain containing protein
	BE499843	CTCCTGCCACTTCACCTCTCCCACCTTTCCCCACTCTTCTCCAACCCCCGGACGCAGGTA CTACCAGAAGTGATCGGAAGCCTGCAGTATGGGCAATCTGTGCTGCTGTGTTCAAGTTGA CCAGTCTACCGTGGCCATCAGAGAGCAGTTTGGGAAGTTTGACAGTGTGCTTGAGCCAGG ATGCCACTGCCTGCCTTGGATCTTTGGGAAACGTGTAGTTGGCCATCTCACACTCAGGTT GCAGCAGCTGGATGTGCGCTGTGAAACCAAGACAAAGGACAATGTGTTTGTCACTGTTGT TGCATCGATTCAGTACCGACCTCTGGCTGGCAAAGAAAGTGACGCATACTACAAACTGAC CAACACAAGATCCCAGATTCAAGCCTATGTCTT…	Os05g51420 (Os05g0591900)	2.5e-84	29486727	29489637	hypersensitive-induced response protein
	BE590997	GCTCCCCGGCCTCCCCTCCCCTGCCTACCTCGACGGCAGCTTGGCGGGTGACAATGGTTT CGACCCGCTGGCGCTGGCGGAGGACCCGGAGGACCTGCGGTGGTTCGTGCAGGCGGAGCT GGTGAACGGGCGGTGGGCGATGCTGGGGGTGGCGGGGATGCTGATCCCGGAGGTGCTGAC CAAGGCGGGGCTCCTGAACGCGCCCGAGTGGTACGACGCCGGCAAGGAGACCTACTTCGC CTCCTCCTCCACGCTGTTCGTCATCGAGTTCATCCTCTTCCACTACGTCGAGATCCGGCG GTGGCAGGACATCAAGAACCCGGGCTCCGTCAACCAGGACCCCATCTTCAAGAGCTACAG CCTCCCGCCCCACGAGTGCGGCTACCCCGGCAG…	Os08g33820 (Os08g0435900)	3.6e-101	21171214	21172680	chlorophyll A-B binding protein
	BG314556	TTTTTTTTTTTTCCTGCAAGTGCCTGTGCATCCTTCCTTCTATAACGGATACAAAGCCGC CTAAGTAAACGGTTGCCTACAGCTTGGGACACAATGAAACGTTTACTCAATGTATACATC ATGATTTCAACTGCTGCATTTAGATTTCTGTCCCAGCATAGGTAATTGATAAGAAGAGCA CAGCACGCGGGTGTGACATCAATTCCAAATTCTTCAAGGGTATGAAATATCCTAAGAGCA TCATCAATTCTCTTTACCTGACAAAGCCCTATCAACCAAATGGTGTAAGGGTTTGAGCTA ACGGAGTCGTATTCTTGATCAATCTTGATTAACTCCTTAACTGCTTCATCCAGGGATCTT ACTTCAAAACAGTTACGGGCATTAGCGATTACT…	Os09g02260 (Os09g0110200)	2.2e-74	915351	918134	PPR repeat containing protein
	BE493050	GGCACGAGTGGCATACGCGTTTGGGCTCACTGAACAGTTTGAGCCAGTGCAATTGCTGAA AGCATATCTGAGGGAGGTCAAGAAGGTGTCGCATGCCAAGAATGGAAAAATGTCTCCTGG AGCACAGAATGAGATGAATGAGCGTGAGCTGTCTGCACTGAAAGCTGTCATCAAGTGCAT CGAGGAGCACAAACTGGAGGAGCAATATCCCGTGGATCCACTTCAGAAAAGGGTGATTCA GCTGGAGAAGGCCAAGGCAGACAAGAGGAGGGCTGTCGAAGCCGCCAAGCCACAGTCCAA GAGGCCGCGTGCCAACGGATCGCTCTATGCACCCCGTGTCACCAGCTTCCCTGAGAAGAG CTTCTACCAGGCAACACCAGAGAGGCACCCATA…	Os09g07380 (Os09g0248300)	1.2e-84	3669979	3675560	Frigida-like protein
	BE499599	GGTTGAATTAATTGAGCCTTTTCACCGCTTCATTGGGAAGGACATGATGACTGACTTGAG ATATCCATTAAAGGGCAATACTGTGCCCTTTTGGGCTGTTCCGCTCATTGGAATTGTCTT GCCATGTGTCATCTTTGGTGGAATTTACTTCAAGAAGAAGAATATCTATGATTTGCACCA TGGCATACTGGGTATTCTTTATTCGGTGCTCATAACTGCGGTGATTACTGATGCAATTAA GGATGGAGTTGGCCGACCACGTCCTGATTTCTTCTGGCGCTGTTTCCCAGATGGAAAGGA TCTTTATGATAATGTCACTACTGGCGTTCTGTGCCATGGAGAGAAGAGTGTCATCAAAGA AGGTCACAAGAGCTTCCCAAGTGGACACTCATC…	Os09g13870 (Os09g0308900)	1.3e-111	8151807	8158350	Lipid phosphate phosphatase
	BF483309	TGGCCTCGTCTCCCGTCATGGCCGTCAACAACGAGATCGGCGTTGTCCAGCCGCTCGAGG AGATTGGCCGCATCTGCCGCGAGAAGGGCGTGCCCTTCCACACAGACGCGGCTCAGGCTC TCGGGAAGATCCCAATTGATGTCAACCAGATGGGGATTGGACTCATGTCACTGTCCGCGC ACAAGATTTGTGGAGCCCAAGGTGTCGGTGCGCTCTACCTGCGCCGCCGCCCTCGCGTGC GTGTGGAGCCACAGATGAGTGGAGGTGGCCAGGAACGGGGCATCCGCAGTGGTACGGTGC CCACGCCCATCGTTGTTGGATTTGGTGCTGCCTGCGAAATTGCAGCCAAAGAGATGGACT ACGACGAGAGGAGAGTTAGCGCTCTGCAGCAGC…	Os09g16910 (Os09g0338400)	2.6e-69	10328808	10333390	cysteine desulfurase 1
	BE488887	TTTTTTTTTTTTTTTTTGTCAAGTGATAAATTGCATACAGCTTCTTGGCAATTCAAACAC AACAAAGTAGTTGTACAGTCATGTCACACTTTATACAGCTTCTGCTCAACCGTAAGCAGC GGTGATACGATGAAGCGCATTCAGCTCTTGCAGCCATAGAGTTTGGCAATGCAAAATACA AAGTTTGCAAGGATATGATGCAAATAATGCATCCACCTGGACATAACCCACATAGTTTTC ACAGCCACTGAAAATACTGAAGACACAATGTACACAATGCGCTCGATCTTCACTTGTCGG ATTCTTTCTTCGGATGGATGGCCTCAGCGATAGCTTCGATCTCTTCCTTGGCACGTTCAA ACACGCCCGGGCCTTTGACTTTGCTGACAGGCG…	Os09g19910 (Os09g0363700)	1.8e-13	11913654	11916296	-
	BE442810	CCTGCTTGGTGGACTTCGTCGTGCTGAGATTGGGCGCTTGTTTCTTGGTTTCAAGAACTA GGTTGAAGTTGAACCCTGCGTGGCCGTGGCTAGTCCGGGCTGGATCATGGAGCAACCAGG GCAGATCGCTTTTGCTCAAGCCTGATCAGTAGTGATTGTTCTCCAGTGAGCATGTCCTCG CCTAGCAAGACTTTGATGATGAGAGGGAAGAAAGCAAAGGTAGTGGAGGGGAATGCTCAG CTGCTCTGCAGTGATGCGCTCACCGAGGTCTTCCACAGGCTGCCTGCCCGCACCCTCGCT TCTTGCAGGATGGTATGCAAATCCTGGATGTCATTGCTTTCCGATGTGCATTTTGTTCAC GAGCACCTGAACCGAAGCCAGCAGAAGTTGCTG…	Os09g20650 (Os09g0372900)	6.7e-80	12436990	12439170	OsFBX323 - F-box domain containing protein
	BF145701	CTGCGACAAGTGGGGCTGAAGAAAGCCCGTGGACGGCGGAGGAGGACCAGAAGCTCATCA GCTTCCTCCTCAGCAACGGCCAATGCTGCTGGAGAGCCGTCCCCAAGCTTGCCGGCTTGC TCCGGTGCGGGAAGAGCTGCCGGCTGCGGTGGACCAACTACCTCCGGCCGGACCTCAAGC GCGGGCTGCTCTCCGACGAGGAGGAGAAGACGGTGATCGACCTGCACGAGCAGCTCGGCA ACAGGTGGTCCAAGATCGCCTCCCACCTGCCCGGCCGGACCGACAACGAGATCAAGAACC ACTGGAACACGCACATCAAGAAGAAGCTCAGGAAGATGGGGATCGACCCCGCCACCCACA AGCCCCTCCAACCTGCTGCTGCGGCTACCCATC…	Os09g23620 (Os09g0401000)	1.3e-63	14029432	14031004	MYB family transcription factor
	BF478950	GACGTCTTGTATTGACGATGGATGATCTTTCAAAAGCCCTGCGTGAGCATGGTGTTAACC TCAAACATCCAGAGTATTTTGCGGACAGCCCATCAGCAGGGATGGGCCCTTCAACAAGAG AGGAGTAGAACAATCACTTCTTCCCGTACCAAGAAATGCCCTTACAAGTTTATGTACCGT TGCAGCAACATAACATTATGAGCATCTACGCGATGGCTGTTCTTTATGTATTATGGACCA GCAGTGTGTGGTTGCCACCATTTTGATGCTTATCAAGTTCTCCAAGTCACCCCCTATCTT GGATTGATTGCATCTTGAAACTGTCGATCACATGAAATTGGCTTTGTGTAGCGGGTGAGT TTGATTCCTGATGGTTGGCTAGTATGGCACCCA…	Os09g26180 (Os09g0431500)	1.3e-15	15781080	15784885	Transcription initiation factor TFIID
	BE404462	CGGAAGACCAATGATTCAGAGGTTTCTAAGGATGTTCATGGGGAACCTGTCGAAGTTAAT CCAGAGCCTGTGAACTTTGGAAGAATGGTATCTTTTGGAAAAGATGTAGCGGAAGCTCCG GCTTCAAATATTGAGCAGATAGAATTCCGTGATGCTGTCAAAGGTAATAATCTTGCCCAT TCGAATACATCATGCCGGGATGTCTGGACAGAGTATCAGGAATTAGGGTGGGGTGGAATA AAGGCAGTTTCAGACTACAAAGCTTTCACCGCAGGCTCTATCATAGATCTTTTTAACTTT GTTGCTCCAAGGATGATGCAGCGTGGTAGTGTTCATTTTTCATATGGAATTGCTGATAAC TTGGATGATCCAAAATATGGCCACTACAAGTAT…	Os09g27210 (Os09g0444200)	1.5e-83	16543046	16549779	phosphatidylcholine-sterol O-acyltransferase
	BE442918	AAATAAATCAAAAATAGTACATGCAACTGGTGGATTTTTGAAGATGGAGGAAGTTGTTAA TGGTGCATTTGAACTTATAAAAGATGAGAGCAAAGCTGGTGCTTGCCTTTGGATAACTAA GCGGAGAGGGATGGAATATTGGCCATCAGCAGAGGAACAAAGAAAATATCTGTTGAATTA TACCAAGTCAAAAAGAACAGTAACAAAGAATGTATTTCCTAGCATCCAAACACCTGAGTT TTATGAGAAGATAGTTGTTCACACACTCAGCCATAATTTCCGCAATGCTACAAGAATTGA TCGTGTGCGATTGAGATTGCCCATTGAACCACAAAGTGCGCTAGTTAAAATAATATACGC TGGTGTAAATGCTAGTGATGTAAACTTCAGCTC…	Os09g28570 (Os09g0459800)	3.5e-85	17377008	17388960	zinc-binding alcohol dehydrogenase
	BE495790	CAGCTGGGCCTCTTCGTCGACGTCAGCCGGATGGGCTTCACCGACGACTTCCTCCTGCAG ATGGAGCCGCTCATGCAGCGGGCCTTCGTCGCCATGGGGGAGCTCGAGAAGGGCGCCATC GCCAACCCCGACGAGGGCCGCATGGTCGGACACTACTGGCTCCGCGACCCCGGCCTCGCC CCCAACTCCTTCCTCCGCACCAAGATCGAGAAGACCATCGACCACATCCTCGCCTTCTCC CAGGACATCGTCTCGGGCAAGATTAAACCTCCGTCGTCTCAAGCTGGACGTTTTACTCAA ATACTATCTATAGGAATTGGAGGATCATCTTTGGGGCCTCAATTTGTTTCTGAGAGCACT TGCGCCTGATAACCCCCCATTGAAGATACCAAT…	Os09g29070 (Os09g0465600)	3.8e-49	17648471	17653621	glucose-6-phosphate isomerase
	BG607015	TTTTTTTTTTTTTTTTTGCCACAACAGAAAGGCCCTCTTTTATATAAACAAATGATCCAA TCATAAACATCTTTTGTCTAAGCTAGTAGAGTACAACGGGCGATGGCAAGGCATCACTTG GAAAGATGCTAGCTACTAGTACAACACAAGCCTCTCTGGTTCTACTGCTAATCAATTAAT AACTCTAGTTGCTAGTACTTCACTGATCTCTACTGCTGCATGCATGCCACCAGACAAGGG GATGGATCACTAGATCATCCAACATCTCAAACTCATCTGGTGCTTCAACTCAGTCACCAC CCTGGCCAGCATTATTTCCTCTCCCCTAGACGTTGTCAAATGTAGGGTCCTTCCTTTCAC TGCTGGAAGGAGCACATGTAGTTACTGAACACC…	Os09g33580 (Os09g0510500)	2.4e-09	19812623	19815196	Helix-loop-helix DNA-binding domain
	BE585743	GATTGTAAAAAAAAAGGTATGACCTTTTGTTGGTTTTTATAAATAGTAGTAGTAGCACGA GCTCATACACGATAACTTGACAGAGTGTTGCGCAATCTCTTCGTACCCCTCCCTAATACT AGTATAAGGACGTTCCAAAGAACAGAGCCAACTTATATGTACAACAAGGACCTCATCACC CTGTTTCCACCATTCCTACAAGTGATGTGTGTTTCTGTCATCAAGCATCGCTCCGCAGTT CCCCATCGAAAAACGATCCGCCGGCCCTCGTTTTGCTGGCGTCGCAGGCTTGCATAAAAG TGCATACATCCTTCTTCTAGAGGAGCTTTTCGCCGTTGACCAGGATGAGGGGGACGTATT CCAAAACCATTCTCTTGCACTCCTGCACATGAC…	Os12g02094 (Os12g0112200)	2.5e-50	628305	630983	saposin-like type B, region 1 family protein
	BE405060	TTGCCTGCATCAACTCCACGCCATTCAGACTCCGCTATGACGAATCCACCAGAGTGCTGG ATCATGACTTCGGGGAGGCTGGCTGAAGTGTCGTAGCATATTTAAGTGCTAGCCACAAGA ATATTAGTGGCCGTGACTTATACTCTTGAAGGCATGGAGAACAGTGGGAAGATCGTCATG GGGAGGTATGAGCTGGGGAGATTGTTAGGGAAAGGAGCATTTGGCAAGGTGCACTACGCC AAGAACCTTGAGTCAAACCGAGGTGTCGCCATAAAGATTTTGGACAAGGAGAAGGTGCTC AAGGTCGGGCTCGCGGAGCAGGTCAGGCGTGAGATCACAACCATGCGGTTGGTAGTGCAC AAAAGCATTGTTCAGCTCCATGAGGTCATGGCG…	Os12g02200 (Os12g0113500)	1.6e-66	679074	681266	Serine/threonine protein kinase
	BE403556	AGGCCGTGGCGGTTCCGGTACTCGTACTGGACGAGCAGCCAGAGCTACGTGCTCACCAAG GGCTGGAGCAGGTACGTCAAGGAGAAGCAGCTCGACGCCGGAGACATCGTGTACTTCGAG AGGGTGCGCGGCCTTGGCACAGGCGACCGGCTCTTCATCGGCTGCAGGCGTCGTGGCGAG AGCGCGCCGCCACCACCTGTACGTGTACCTCCGCCCGCTCTGAACGCCGGGGAGCAACAG CCTTGGAGCCCGATGTGTTACAGCACGTCAGGATCATACCCTACCAGCCCTGCCAATTCC TACGCCTATCGCCGCTCGGTGGAGCAAGATCACAGCGACATGCTGCATGCAGGCGATTCG CAGAGAGAGGCAGACGCCAAGAGCAGCACGGCA…	Os12g06080 (Os12g0157000)	7.4e-68	2836021	2836995	transcription factor activity
	BE423964	GCCGCCGCCGCCGTCCGCTCTACCCCGGTAAGGAAGGGAGGAGCGGCGATGTCGCACCGC AAGTTCGAGCACCCGAGGCACGGTTCCCTCGGCTTCCTCCCCAGGAAGCGCTGCTCTCGC CACCGCGGAAAGGTGAAGGCCTTCCCCAAGGATGACCAACAGAAGCCTTGCCACCTCACT GCCTTCCTGGGCTACAAGGCTGGAATGACCCACATTGGTCGTGAGGTCGAGAAGCCTGGA TCTAAGCTCCACAAGAAGGAAACCTGTGAGGCTGTTACCATCATTGAGACCCCTCCTCTG GTCATTGTTGGTCTTGTGGCCTATGTGAAGACCCCTTGTGGCCTTCGCACTCTCAACTCT GTCTGGGCTCAGCACCTTAGCGAAGATGTGAGG…	Os12g07010 (Os12g0167900)	4.5e-84	3429220	3431784	ribosomal protein L3, putative
5BL1 0.55 - 0.75	BE442763	TAACACACTTCAATATCGTATAATTCTATGGATCTTCGGACTTCTCAGAGAAAGGTAATA AAAGAAACAGAACTTTTCACAAGATCAACAAAGCCAGGTCTTGCAAGGAAGCTTTTATGT TACCAAGGCTTCAAGTCTCCAACAGGTCCGGCTGTCCAGTTGAGATGCTTCTCACCTGGC TGTAAGTATATGGTCTCTGGGTGCGGGAGTTTGCGAGCAAGGCCATTTAGAATCTGATGA AATGCATCTCTAGGTTGCGCTGGCTGTGGGAACAGCATGGCCTTCTTCATTGATGGGTTG GCGAGCAATCTTTGCTTCCTTAGGATATCATCAATCGGAATCGATGTGAGAATTGAATCA AGCTTTGGCACATCCTCCTCATCAACAAAAACA…	Os02g32110 (Os02g0520750)	2.8e-82	18972815	18976369	Acetylglucosaminyltransferase EXT1/exostosin 1
	BE518282	GCTTTTGCAGGCTTACAATGATGGATTTGAAGACCATGGAACAGTCCTCGAATTTGTTGC ATCATAAATTGTTGGAACTCTGGAATAAACAGAAAGATGTGAATGGGGAGGCATACCTGC CTGCGATATACACCAACCCAAAGCTTTTGAGCGTTGTACAAAAGAAGTACTTGACAGGTT TACTTCATGATAGTGTGGGATTTTGTTCGGTCAGAATCATCAGGTACTTACTCACTTAAT TTCCGAATATACCATTTATTTGTTGAATGTATTGGTTCGACTTGGTGATACATCAAAGCT TCTCTTTACCTGAAACGACTTAAGGGTGTATTAAGGTAGTCCAATGCATG	Os04g57410 (Os04g0669900)	2.1e-19	34161729	34164361	methylthioribose kinase
	BE637838	TTGTTTGTTACAAAGGACACAATTACCCAGTTTGGGATGTCCAATTTAGTCCAGTCGGCC ATTATTTTGCCAGTGCCTCGCATGACAGGACTGCTCGAATCTGGTCAATGGATAAAATCC AACCTTTGCGGATAATGGCTGGGCATCTTGCTGATGTTGATTGTGTGCAGTGGCATGTAA ACTGTAACTACATTGCCACCGGCTCTAGTGACAAAACTGTAAGGCTATGGGATGTTCAAA CTGGTGAATGTATACGAATGTTCATTGGTCATAGGAGTATGGTCTTATCACTGGCAATGT CTCCTGATGGGCGATACATGGCCTCCGGAGACGAAGATGGGACCATCATGATGTGGGATC TCTCTACTGGTCGCTGCGTTTCACCACTAGCGG…	Os06g44030 (Os06g0649500)	2.6e-100	26529298	26538141	WD40 associated region in TFIID subunit
	BE443430	GAGCCAAGTGTTGATCGGAGATGAATGCCCCTGACCGCTATGAACGCTTCGTCGTGCCTG AGGGCACAAAGAAGGTGTCATTTGAGAAGGATACAAAGATCATGAATGCTGCATCTTTCA CTATTGAACGTGAGGACCACACCATCGGCAACATCCTCCGCATGCAGCTGCACAGGGACC CAAATGTTCACTTCGCTGGCTATAAGCTCCCTCACCCCCTTCAGTACAAGATCATTGTCA GGATCCATACTGCAAGCCAGTCCTCCCCAACGCAGGCATATACCCAGGCAATCAATGATC TAGACAAGGAGCTTGAGAACCTGAAGCAAGCTTTTGAGGATGAGAAGACCCGATTCGAGG AAAGGATGAAGCAGGGCTACTAGGTCAAGGGTG…	Os07g07610 (Os07g0172500)	6.6e-60	3813968	3817341	RNA polymerase subunit
	BE517701	TCTGGGTCTGGAAAGAGCTGAAGCGAAAGCAAGAACATGATAGCACAACAGCAAGTAGTG AGAGTAGCAAGCTAAAACATTTCATAATAGGAAGTCCAAGGCATGATGATTTGAATGATA GTTTTGATGAGCAATTTGGCTACTTGAAGACTTCTGGGTCTCATAATGAGCAAGGAGGTG GTTGTGCAAGTGGCATATTGGTGAGAAGCACAAACAATGATGTGAATCTCTTGAAAGATT CTTGCTTTGACCCACAAGTATCTGTTGAAAGGATACATGAAAATCTGCGCTCACTTGGTT ATCCCTTGCCAACAAAATATTGCCGAGGCATGCGTTTGATTAATCATTGTGATGAGAAAT TTGAGTATGTGGATGGTACTTGGCGAAATGTCC…	Os07g47030 (Os07g0665700)	2.3e-17	28101281	28109556	SERINE PROTEASE FAMILY S1C
	BE500213	GATCCGTCCATCGATCGTGTTCGTACGTGCCTCCATCCGTCCGTCCTCTCCAACTCGTGC TCGATCGTCGTGGAGAGATCAGGCCACCGAGCGAGGTGATCGAGATGGGAGGGAGATCGC CGCCGTCAGCGGGGTGGCGGCGTTGGACGCCGCCGCCGCTTCTTCTTCTCCTTCTCGTGT CANTGTTGGCGGTGGAGGGGAGGTTCGTGGTGGAGAAGAACAGCCTGCGGGTGACGTCGC CGGCGGCGCTGCGGGGCGTGTACGAGTGCGCCATCGGCAACTTCGGGATGCCGCAGTACG GGGGCACCATGCACGGCGTCGTCGTCTACCCCAAGGCCAACACCAAGGCCTGCAAGCCCT TCGCCGACTTCGGCCTC	Os07g48229 (Os07g0680000)	8.8e-27	28809536	28819786	vacuolar-sorting receptor precursor, putative
	BM138402	CATGAATTGGGTTTTGGTTTGTTGCCGAAGAATATGTGTTCAAGGGAACAAAGGAGGTCA GCAAGGAACAAATATTGGAGCAAATGTGCTTCTTTGCAGGCAAACAAAAGCCCACCACAG GGGTTATAGCTGGAACCAGGGATGGTCTTTCATCAGAGAGCATCTCTAGGTTCCTTGTGC CTGCTTCGGAGTGCGAGTTTGTACTGAACTCAGTTATTGAAGAGCTGCAAAAGGACCCTT GGCATATTCCAGCTGATCAACGTGCATCAAGATGCACTGGAGCTGCATTAAGTGTGGCGG CTAGTCTCTTGGGGGTTTGTGTCCCTGGATCAGGTGCT	Os08g36994 (Os08g0474700)	1.4e-42	23390677	23402927	Sec23/Sec24 zinc finger
	BE424602	GCAATCTATTCTCCACTTTAAAGTCAACTGAGTTCACTGGCAGTATATAGACTCTCAAGT CCCGGACGAAATTAACTGTGCCAACCAAAATTAACTGCAACTTTTTATCCGACTCCACCC AACAAACAGAACAGAAACGAATAGCTTCTCCAGACTTTTCAGTTCATTCAGGTCTAGGCA GACCACGCACTCTGTTGCTCTCACCTGCAAAATTGGTCTAGTAAGATTCATACTCGAGGG CGGCGGGTGCACAGGCCTCCTTTTCCTTCCATCAGTTGCTGGTGCTCGCCGGGCGGTAGT ACTGGTAGTAGCCCAGCGCCGCAAGCAGGGCGACGAGCACGGTGACGGCGGATATCATCA CGGCTGGGGTGGCCCATGACCGGTACGACTGGG…	Os09g17730 (Os09g0346400)	2.7e-07	10834936	10844001	proton pump interactor, putative
	BE495479	AGTATACTAGGCAGATTTTGCAGGGTTGGAATATCTGCATAGCAATGCAATAATACATAG AGACATTAAGGGTGCAAACATTCTTGTTGATAACAAAGGCTGCATTAAGCTTGCCGATTT TGGGGCATCTAAGCAAGTTGCCAAGTTGGCTACTATGACAGCAGCTAAAACGATGAAAGG CACGCCACACTGGATGGCACCTGAAGTCAGAGTGGGGAGTGGGCATACCTTCTCTGCAGA TATCTGGAGTGTGGGATGCACAGTCATTGAAATGGCTACTGGTAAACCACCGTGGAGCCA GCAGTATCAGGAGGTTGCGCTTCTATTTCATGTTGGAACCACAAAGTCGCACCCACCAAT ACCTGAACATATCTCACCAAAGGCTAAAGATTT…	Os09g21510 (Os09g0383300)	2.6e-60	13010191	13017007	STE_MEKK_ste11_MAP3K.2 - STE kinases
	BE442676	AGTTTATAACAAGGGCGTGAGGAATTACTGTGGAAATGCCATTCCTGATGGCATGGTAAA GAATCAAAAGCTGCCAGCAAATATCCTCACGCCAACAACTAAAGCTGCTGATCATGATGT CCCTATCACTCCTGATGAGATAGTCAAGTCAGGGCTGATGTCCAAGGATGATTTTGATGA GGCAAGAAGCAAAGCCTTAAGCTTATTTGAGTATGGACAGAAAGTGGCATTAGAGAATGG AGTAATTCTAGTTGATACAAAGTATGAGTTTGGAAAAACAGCTGATGGGACAGTTGTGTT GATTGATGAGGTACATACACCTGACTCCAGCAGATATTGGATTGCTAATTCATATGAAGA GAGATTCAAATCTGGCCTTGAACCTGAAAATGT…	Os09g29190 (Os09g0467100)	2.9e-103	17742546	17746505	Phosphoribosylamidoimidazole-succinocarboxamide synthase
	BE445208	GGGCCATCAGCAGGCGATGCTGGGCAACGCCACCGAAGAGCTTCCGCATGCAACGAAGCG GTACAAGCCGGGCAACACCTGACGGCGGCGACCCTCAGCCACATTTCTCCACCCAAGACA GGATTGATCATTCTTTCCTCCGTGGCATTTGCCAGCGGAGACCCTGAGATTGCATGTACA TTATGTTGCTTCTGTGACAGCACCGGGACGGGCAAGACTTTGGTGCATTCTTTCATTTAA TCTTCGCGTCGCCGCCCTTTATTTATTGTTGAAGTAAAAGCAAAACAAAACAAAGAAGCT TCCATTGCAGATTGTGAAGCTGCTCTTGTAGTACTAGTATATACAGGCTTCCATTCGTAT GCGAAGTTTCTCCCCCGTGTAACCTGTAAGATA…	Os09g29930 (Os09g0475400)	0.000118	18207613	18215108	transcription factor BIM2
	BE404454	CGGCTTCCGCACGGCAGGCCCCTCGGCCCGCAGGCCTACACCGAGTTTCTCTTCGTCTAC CCGCCGGGTATCCACGAGCTCATGCTCTATGCAAAGCGCAAGTACGGGAACCCCGCCATC TACGTCATGGAGAACGGCATCGACGAGGGCAACAACAGCTCGCTGCCCATCAGGGAGGCG CTCAAGGACCCCGCCAGGATCAACTACCACTACAAGCACCTCCTCTTCCTCAACCTCGCC ATCAAGCAGAAGGTGAACATCAAGGGTTACTTCTCGTGGACGTTCATGGACTGCTTCGAG TGGGGTGACGGCTACAAGGACCGCTTCGGCCTCATCTACATCGACCGCAACACGCTCAAG CGCTACCCCAAGGAGTCCAGCAAATGGATGGGC…	Os09g31430 (Os09g0491100)	2e-52	18905324	18908427	Os9bglu30 - beta-glucosidase
	BE442600	AGTTGGAATCAGGTGCTTCAGGGTGAGAGGGAGATGGCCACAGATAACAAGCTTCTTGGT GAATTCCAGCTTGAAGGCATTCCACCGGCCCCGAGGGGTATGCCACAGATTGAGGTCACT TTTGACATTGATGCCAATGGTATTGTCAAGGTGTCAGCAAAGGACAAGTCCACTGGCAAA GAGCAGGATATCACCATCAAATCTTCAGGTGGTTTGTCTGACAGTGACATCGAGAAGATG GTGAAGGAGGCGGAGCTAAATTCTCAGAGGGATCAGGAAAGGAAGTCGTTGATTGACCTC AGGAACTCTGCAGATACCACCATCTACAGCATTGAGAAGAGCGTCAGCGAGTACAAAGAC AAGGTCCCTGCTGAAGTTGTCACGGAGATCCAG…	Os09g31486 (Os09g0491772)	3e-79	18987942	18991156	heat shock 70kDa protein
	BE406497	AGCCACCGACAAGATCAAAGATGAAAGTAGTTGGTCAGACAGAGAGTTCTGCAGGAGCAA CGAGGACTGGTATTCGGTTTCCAAGATCACCGCAGAAGAGGCGGCGCTCGAGTACGGGCG GCGGACCGGCCTGGATGTGGTCACCCTCAACCCGGCGGTGGTGTGCGGTCCCC	Os09g31514 (Os09g0491852)	1.4e-15	19020420	19024332	Flavonol reductase/cinnamoyl-CoA reductase
	BE442893	GCACGAGCACATACGCCGTAATGGCCCTTAGGTGCGCGGCCGCCGCCGCCGGCGGCGCCT ACCTGACGCCGCGGAGAAGCAGATGCTGCGGCGCCGGCTCTGCGCGACCCTCAGCCACCA CCAGGGGGACACGAGGGCTCAGCCTCCTCCTGAGGGTCCCGTCCTCACAATACTCCAAAG CTCCATGGGCGTTGCGGTGCTCGCCTGATTCCCCTCCTCTGGAGGGTGACCAGCATTCAG ATCGAACCGGGGCGCCGGGGGCGCTGAAGGCCATGGTATGCGACATGTTCAGGCCCCTGG CGCGCAACATCTCGGATATCCGATCCCTTCGCACCGTCTTCGACCTCGAGGATTATCAAG TCGGCATGCTGTTTGGTGCTTTTCTTGGCTGCG…	Os09g32130 (Os09g0495200)	3.9e-56	19180036	19183143	-
	BE352633	TTCATCGTGCGCTGCTACGAGGTCGGCATCAACAAGACCGCCACCGTCGAGACCATCGCA AACCTCCTCCAGGAGGTAGGGTGTAATCATGCACAAAGCGTTGGGTTCTCCACCGACGGT TTTGCCACGACTACAACAATGAGAGAACTTGGACTCATTTGGGTCACAAATAGGATGCAC ATTGAGATCTACAAATACCCCGCTTGGGGTGACGTTGTTGAGATTGAAACATGGTGCCAA GCTGATGGAAAGATCGGTACTCGGCGTGATTGGATCCTTAAGGATTTAGCTAATGGTGAA GTTATTGGAAGAGCTACCAGCAAGTGGGTCATGATGAACCAAAATACACGCAGACTTCAA AGAGTCAGTGACGAAGTCAGGGATGAGGTGTTT…	Os09g32760 (Os09g0505300)	3.3e-104	19541746	19545586	Acyl-ACP thioesterase
	BE494426	CTCCCTCGCAAGCCTCCTCCGCGTCGCCGCCGCCCGCCCGTCGGATCCGCCATGGCGTCC GACCAGAACAAAGATTCAAAATCGGAGGGGCTGTCTGATGCAAAAAAGGGGGCTTCCCCG ACAGCTGGTGCAGGCCTTCCCAGTCCTTTTGATTTCTCCAACATGAGCAGCTTGCTCAAT GATCCATCAATAAGAGAGATGGCTGAGCAAATTGCTAGCGACCCTGTATTCAACCAGATG GCTGAGCAGCTTCAGAAAAGTGCGCAGGGTACAGGGGAACAGGGTGTTCCAAATTTGGAT CCTCAAGCATACATGGAAACCATGACACAAGTTATGCAGAATCCTCAGTTTATGTCAATG GCGGAGCGTCTTGGGAATACTCTTATGCAGGAT…	Os09g33810 (Os09g0513000)	1.4e-64	19961104	19964404	ankyrin repeat domain containing protein
	BE445282	AAGTTCTTGTGATGGAAACTCCTGGTCATACATCAGGTCATGTGAGCTTTTATTTCCCTG GATCTGGAGCAATATTCACAGGTGATACCTTGTTTAGTCTATCATGTGGAAAGCTTTTTG AGGGGACTCCAGAACAGATGTACTCTTCACTCCAAAAAATTGTAGCTCTTCCAGATGTGA CGAAGGTGTACTGTGGACATGAATATACTCTGAGCAATTCAAGGTTTGCCTTGAGCATAG AACCAGGAAATGAAGAACTTCAGGAATACGCTGCAAGTACAGCTGATCTGCGCAATAAGA ATACACCAACGGTGCCAACAACAATTGCGAGAGAGAAGCAGTGCAATCCTTTCTTGAGGA CCTCAAGTCCAGAGATAAAGAAAAGGCTGTCCA…	Os09g34100 (Os09g0516600)	2.1e-76	20122339	20127417	metallo-beta-lactamase family protein
	BE406463	CGGCCGGGGACCGCAAGTGGTGGCCCTGGCTCGTGCCCACCGTCATCGTCGCCTGCGTCG CCGTCTTCGTCGTCGAGATGTGGGTCAACGACTGCCCCAGGCACGGCAGTGCGCTCGGCG GCGGCTGCGTCGCGGGCTTCCTCCGCCGCTTCTCCTTCCAGCCGCTCCGCGAGAACCCGC TCCTCGGGCCCTCCTCCACCACTTTGGGGAAAATGGGAGCTCTTGACTGGAACAAAGTTG TCCATCAGCACCAAGGGTGGCGTCTCATTAGCTGCATCTGGCTCCATGCTGGCCTAATCC ATTTGGTTGTGAACATGCTAAGTCTGCTGTT	Os09g35730 (Os09g0525900)	2.3e-45	20549805	20553307	proteolysis and peptidolysis
	BE407068	CGTGCAGCTGCTGTCAAGGTTGCAGAGCTAGATAGTACGCTTAGACTTGGCAAGGAAATG CAGCCAATAACTACAACTCTACTGGACTCGAGACTCGCCGATGGTGGTGAAGTTGAAATG GAAGTTATTCCTATGGGCCAGGACATATCAAATACATATGAAAATNCATCACCCATGATT GTTGATGAGGCTATGCTAGAAAAAGTGCTTGGGCCTCCTAGATTTGATGACAGAGAAGCT GCGGATCGGGTGTCATCCCCAGGAGTGTCAGTTGGGCTCGTCTGGACTTCTTTTGGTGGG GAAGTTCAGTTTGTAGAGGCTGCGGCCATGGTGGGTAAGGGTGACTTGCATCTGACAGGA CAACTTGGCGATGTAATNAAGGAATCAGCACAG…	Os09g36300 (Os09g0533400)	9.7e-76	20945915	20952936	Mitochondrial ATP-dependent protease PIM1/LON
	BM134419	TACACGGACGACGACGAAGACGACGAGGAGGAGGACGACGACGTGGAGGACGTCCGGTCG CCTACCCACCCCCACGATCTGGACTCTTTTCCCCAGTCGATCCTTCTCGACGTACATGCC TACATCGACGACCGCACCAACGCCACCACCGCCGATGCCCCCTTCTTCAAGGACGCAGGG GGTCCGGGTTACCTTCTGGATCGCCCACCCGCCGCGCGTCTCCCGCCTCACGGTCCACTC CAACGGCGTGGAACCCAGCGAGTTCACCAATACGCCCATGGTCGTCGCCGCCCAGGACGA CCTGGTCCTCCTCCGCGCCGCCGTTGGCCCTCAGGAACACCTCAGTCCCACCGGTTACAT CAATCATTACTATGTCTACCGGGCCGGCACCAA…	Os09g39310 (Os09g0566400)	1.1e-10	22594487	22597481	-
	BE500582	GCAGGAGGGCCAGCCGCAACCGGGACAAAAGCGGAAACCAGCCAACCCAAGCCTCGATTT CTCCATCGCCGCGGCAGAAGCTACGAGGTCCAGAAGGGAGCGCGAGAAGCTTGCGTGAAG GACTCAACCATGGCGAGCGCGGATCTGCTGCGGAGGGAGGAGGAGTTCTACGAGTCGCTG TTCGATTCCGCCAAAGGCGATGCCGCTGCCGCCAAGACGCGTGGGCAGATGATCGAGAGG AAGATTGAAGCCCTGGAGGACATGGCAACCAAGGTTAGTAACCGGAGGTCTCGCAGATGC TATGTTTTTAAAGCGTCCCTAAGGCGACGCCTAGGCGACGCCTANGCGTCGAAGCGCTCC CCCTCCGCTTTGGAAAATCGACCGCTTTGGGCG…	Os11g04990 (Os11g0147100)	1e-18	2145222	2148114	-
	BM138668	TCTGCATTCACCAGCTTCACGAGGTGTGTCTGCCTTTGGCCAATGGCGAAAGCCTTCACA CCTTTCAGTACAAGGTTCTGATTTGAGCGACTACAAGCTACTCGTGGAACGCCTGTTCAA GGTAGTCGGAAGGCAGGAGGAAGCCCTGAGTGCTATTTGTGGATCCATTGGTGGCTGCCA GTCAACAGAGAGGCGCCGCGGCACAAGCAGGAAGAGCGACATCTGGTTCAGTTTTCATGG TTTCGACAGCATGGCCAAGCGGAGAGTTGCCGTGGCATTGGCAGAGCTCGTGCACGGCAG CGAAGACAGCTTCATTTATCTGGACCTGAGCCTCCAGGATTGGGGCGGCTCAAGTTTCAG AGGAAAGACTGGCATAGATTGCATCGTTGATGA…	Os12g01360 (Os12g0104300)	2.9e-75	220456	225846	Chaperone HSP104 and related ATP-dependent Clp proteases
	BE443937	AACTTTCTTATTTTTTAAGCATCCTGTAGCTTTTCCTGAGTGCTGACTGCATTCATGTTG TTTGTTTTTTACTTTGCAGGCAGAGGGTATTTTTCGTATAAATGCGGAGAATAGCCAGGA AGAGTTTGTGAGAGATCACTTAAATAGTGGAACTGTGCCGGATGGCATTGATGTTCACTG TTTGGCGGGTCTAATCAAAGCCTGGTTTAGGGAACTGCCGAGTGGGGTGCTGGATTCTAT CCCACCTGAACAGGTGATGCAATGCCAATCTGAAGAGGACTGTGCTCGGGTTGCCAAATG CCTTCCACCAACTGAAGCAGCCTTACTTGACTGGGCTGTTAATTTGATGGCTGATGTTGT CCAAGAAGAACAGATAAACAAGATGAGCGATCG…	Os12g05900 (Os12g0155200)	9.6e-86	2708476	2714087	rhoGAP domain containing protein
	BE590970	CAACTCATCGGCGCGTCCGAGGAAGGAAGCAATGGCGGAGGTGAGCAACAAGAGGGTGAT CCTGAAGCGCTACGTGACGGGGTTCCCCTCCGAGAAGACATGGAGCTCGTCCCCGCGACG GCGCGCCTGGCCGTGCCGCCGGGGTCGGCCGCCGTGGTGGTCAAGAACCTCTACCTCTCC TGCGACCCCTACCTGCGCAGCCGGATGTCCGGGAACGACGAGCCCAGCCACGTGCCGGAC TTCGTCCAGGGGGAGGTTTTAACTACTTTAGGCGTGAGCAAGGTGGTGGAATCCGGGCAC CAGGATTACAAGCCCGGTGATCTGGTGTGGGGATTGACAGGATGTGAAGAGTACACTTTG ATCACGGACCTGCAGTCACATTTCAAGATCAAC…	Os12g12590 (Os12g0227400)	8.8e-52	6932582	6937071	NADP-dependent oxidoreductase
5BL14 0.75 - 0.76	BF292996	AAGAGCAAGTTTAGGACCAACCAAGGATGAAGAGCAGCACGCTGGTGGCGATCCTAATCC TCCACACCATGACGGTCATGGGAACCTCTCACAGGCCGCCGCTAACGATAACTTCCCCAA GTGCTGCGACAAGTGCGACTCCTGGTCGGGGTACCAGTTCTGTGACGACGTCGGCCCCAG GTGCCGCCACGGCTGCGCCAACTGCCAGGTGGTGCAGATGAGGCCCGTGAAGACGTTCCG GTGTGGAGATGGACGCCCCGTCTTCGACGGGCAGGGCACGCCCCCGCCCTGCCCGCCGCC GTGCAAAAAGCACTGATCGCTCCAGCTCCCTCAGACACTGACGAGATCGATGTTGCGCCC AAAATATAAAATAAAAAGGCTCCGGTGAGATGA…	Os01g04040 (Os01g0131900)	1.8e-08	1757812	1758730	BBTI11 - Bowman-Birk type bran trypsin inhibitor precursor
	BE500658	GGAGATGAGGTATGAAGAATCCATCTTGTGAACAGGCAATTTCTTCTTCCTTGATCCCGT TCCACAAGGAAGCCAATAAAGAAATGGGAGGCGAGACGCAGCCACTGGCGGCCGCAGCAG TCACCGTATCCAAGGTGCTCGACGATGACGACCTCCTCATCGAAATCCTTCTCCGCGTCG GTTTCCCCACCACCCTTGTCTGCGCTGCCCTCGTGGGGGGCGCTGGCTAGGGCACGCCTC CGACCGTGCCTTCCTTCGCCGTTTCCGCAAGCTCCACCCGCCCCGCCTCCTCGGCTTCTA CATTGACGACTTTGGTCTTCCGCCTGGCTTGACATTGGTGTTCGTCCCAGTGCTGCCTCA GCCCCCAGAGCTTGCTGTCGTTGTCCGCCGTGC…	Os02g19200 (Os02g0294100)	8e-17	11188430	11193875	OsFBX46 - F-box domain containing protein
	BF203136	CAGAAAGCTGCCACTCAGATCACCGATCCATATATTGATGATTACTATCATCAAGCTTGT TTGGCCAGAAAATCAGCAGGAGCACAACTAAAGCACTACTTCTGTCCAACCTTGATCAGA GATACATCTTCTCGTGCACGCAGTAAGGATGAGCCACATGCGTATCTTCAGGTTGATGCT CTTGGGAGGCTTCCATTTTCTTCCATCCGCAGGCCCCGTCCGCTCCTTGATGTTGAAGAA GCCTCTGAACCAAGTGATAGCACTACTGAAAAATCTGCTTCAAAATCTCTTGACCAAGAG CCGATGCTGGCTGCTAGAATCACAATTGAAGATGGCCTTTGCCTACTACTGGATGTGGAT GATATAGATCGTTTGCTTCACTTTAGTAAACAG…	Os02g19220 (Os02g0294700)	1.8e-61	11209036	11217768	Topoisomerase II-associated protein PAT1
	BG263083	AAGGTCGCCCCCACGCCCATGATGCAGTACATGGCCTACTTCCAGCGCCCGGAGATCTGC TGCAAGCGCATCCGGTCCTTCCCCGTCCACTCCGTCGCCGCCGACGGCATCCACGCCCAG ACCGTGCTCTTCAGGGCCGCGGCCGGCGACCCCCGCGCGCTCGCGGCGGCCTGCATCTAC CTGGCGAGCGAGGAGCTCGGCGCGGACAGGCCGTCGCGCTTCACGCTCGTGGTGGCCCCC GGAGACCCCGCCCGCGGGGCGACGACCGTCGAGACGTCGGTCACGGCGGACGGCCTGAAG AAGGGCGGCGCCGGCCACGCGCTGGAAGCTGCGGAGTGGGGCGAGCTGGGGCTCGAGGAG CTGACC	Os02g43670 (Os02g0653400)	1.7e-11	26348650	26353479	transferase family protein, putative
	BE442858	GGCCGCGGGCTGCTGTCCTCCGCGAGGTGCTGCTGACGCACCCCAAGACGCGGCGGTTCG TGGCGCTGTACGCGGCGCGGCAGGACGCCTTCTTCAGGGCGTTCGTGAGCTCCATGCTGA GGATGAGCGCGCTCAACCAGCCCGGCGAGGTCCGAGCAAACTGCCGGCGACACAACTGAA GCAAGCAGTGGATCCCCTCCTCCTCCCTCCTCTGTCTCTGCCACATAACTGTATTTCGTT CTGATTAATTCCGGTACGTAGTAACTGTGTGTAACTGTGGCCGGCAATCTACAGACATTC TAGTTGAAAAAGGGCCTACAAGGGAATATCTTGTTTCCTTCAAATAATACTTCTAGACAT TTTTCACAAGCTTATATTACTCAAGAAAGTTAA…	Os02g58720 (Os02g0833900)	1.7e-13	35875161	35876997	Peroxidase
	BE423505	GGCTGCAGCTTTTTTAATGAAAAACATCCAATTGGCTTTCCTTTGCGCAACAAGCAAGTC ATTATTAAAAGGCAATTTATATATTGGATGTCTTAGCAGAACCATTTATTGGATTTATTG TATGGATAACATGGCTGACGGTTGAAACCCTTCCATTACATGTAATGGCTGAGGCAACCG ACAACACGCACTTTCAGAGCAAACACATTACGAAGATAAGAGGGGATTGACCACATGACC CATGAATAGGACCACACCAGAGATGTCTTCCCGGAGAAGGAAGAGGAAAGGGTGATCCGC GATGAAATCCATGACCGAGGGCGGCCTTGCCTGTTGCGGGACCATTTTAATAGCAGTTGA TGCTGCAGCCTCAGTTCCTTGTTCGTTCACTTC…	Os03g41419 (Os03g0610650)	1.5e-35	23048222	23053499	SERINE PROTEASE INHIBITORS, SERPINS
	BE398803	CACCGGACGTCCGCCTCTCCATCGCGCACCAGACCCGCTTCGCCCTCCGTCTCGCCTCCA CCATCTCATCCAACCCTAAGTCTGCTGCCAGCAATGCCGCCTTCTCCCCGGTCTCCCTCC ACTCCGCACTTAGCCTCCTCGCCGCTGGTGCGGGCAGTGCCACTCGGGACCAACTCGTCG CCACACTCGGGACAGGCGAGGTCGAGGGACTCCACGCGCTCGCCGAGCAAGTGGTCCAGT TCGTGCTCGCCGACGCGTCCTCCGCTGGAGGTCCGCGTGTCGCCTTCGCCAACGGCGTCT TCGTGGACGCGTCGCTGCTCCTCAAGCCATCCTTCCAAGAGCTTGCAGTGTGCAAGTACA AGGCCGAGACCCAATCCGTGGACTTCCAAACTA…	Os03g41438 (Os03g0610800)	8.1e-34	23054583	23068315	SERINE PROTEASE INHIBITORS, SERPINS
	BF293157	CATTTACTCTCTCTTCCTCTCAAGTCTAACCAAAGCCCAACAAACCACCACCTCGGCCAT GGCAACCACCCTCGCCACCGACGTCCGCCTCTCCATCGCGCACCAGACCCGCTTCGCCCT CCGTCTCGCCTCCACCATCTCATCCAACCCTAAGTCTGCTGCCAGCAATGCCGCCTTCTC CCCGGTCTCCCTCTACTCCGCACTTAGCCTCCTCGCCGCTGGCGCGGGCAGTGCCACTCG GGACCAACTCGTCGCCACACTCGGGACAGGCAAGGTCGAGGGACTCCACGCGCTCGCCGA GCAGGTGGTCCAGTTTGTGCTCGCCGACGCGTCCTCCACTGGTGGTCCGCGTGTCGCCTT CGCCAATGGCGTCTTCGTGGACGCGTCGCTGCT…	Os03g41438 (Os03g0610800)	1.4e-55	23054583	23068315	SERINE PROTEASE INHIBITORS, SERPINS
	BE490237	TTTTTTTTTTTTTTTTTTTTTTTTTTTTTTTCACAGACCAAAACTAGGGGCTTTAATTCA ATTGGGGGGCTGAAAACGTTAGCAGAATTATGCAGCTCAAGCTGGGAAAACATAAGAAAA ATCACTCTAACAAGAGTTTGTCCTATAACAGTCATGCATACAGGGTCTTTTCGCCCTATG TTGTGAGCAACAGATACACAAGGGCTTTCAAATATCCAACAATTTCGGATCCACCGAGCT TTGAGATTCCGAAGACCCTGTCTACGAAAGTGATTGGGACCTCTTCAATGGGATAACCTT TCCTAGTAGCCCTGACAATCATCTCCATTTGGAATACATAGCCCTTGCTGACGCAGGAGG AGATGACATCCTCCAAAACACTTCGCTTATATA…	Os03g60939 (Os03g0824400)	2.9e-43	34630745	34633360	dolichol-phosphate mannosyltransferase
	BE404740	CGGCCGCCGTCCCCTCTCCTCCTCCGCCCACCCACGCCGCCGTCGCCGCCTCCTCTCCAG ATCCCGACCATGGAGGGCGGCAGCAGCAGCCTCGACGCGGCGATCGAGTCGCTCCTGAAC ACGGAGAAGCAGTGCCGCCTCGCCGGGGATGTGGCCGGCACCCGGAAGGCCGCCGTCGAC ATCGTCGAGCTCTGCTTCAAGGACGCCGCCTGGAAGACGCTCAACGACCAGATCGTCGTC CTCTCCAAGCGGCGGGGCCAGCTCAAGCAGGCTATTACTGCTGTGGTTCAGAAAGCGATG GAGTACATTGATGTGACACCAGACGTGGAAACACGTATTGAGCTTATCAAAACATTGAGC AGCGTCGCTGCTGGAAAAATATATGTGGAGATA…	Os03g63430 (Os03g0851300)	1.7e-76	35833974	35838008	26S proteasome regulatory complex, subunit RPN5/PSMD12
	BE403217	AGGAACCTTCTGAGCAATGAGGATGGTGCTTTCTCCAAGATGGTTCAGAGCACAGGGCCT AGCAATGCAGAATATCTTAAGTCTCTTGTGCTTGGGAATGGTGAAGAGAGGCTGCGAAAG GAAGAAAGTAAGCTGCAAGATATTCAGAGGAAATGGGCCGCGTCGAACCGATGGGCTGTT GCTGCCCAGTTTGCGCTTGCTGCTAGCCTCGCATCATCCCACAGCGACCTTCTCTCATTG GAGGTTGCTGAGGGAAACAACATCCTCAGGAAAACAAAGGACGCAGTAATCACCCTGCAG GGCGTCCTTGAAGGGAAGCACAACACTGAAATCGAGGAGTCGCTCACAGAGTATCAGGTT CCATCTG	Os04g52900 (Os04g0620000)	7e-42	31502940	31514308	ABC transporter family protein
	BE399111	CATCCTCTGAATTCACATCCTCTAATCTGAATCCTGTTTTGCGCACAACGATGATCGATC TCCAATGGACCATTTGGGACGGATCCACACGCGTTTGGTTATTCGCACAGCCTGTGAGAG GGCCAGTGCTGTTTCTATCTACACACGGCCTCTCTGCTAGCTGCTCTAACTCTGACGGCG CGGTTCCAGCCAGCTAGCTGTCCAGTTTCCGCGTTCATCGATCACATCCTGTGGAGCTCA GAAGGCGCAGCAGTAGTAGACGAAGCGGCTCCACGCCGCCTTCTTCTTCCTGGCGCCGGC GGCCGCCGCGACGGCCGCGGCGGCGGCGGCCTCCTTCTCCTCCAGGGGCACCGGGGAGTC CATCTCCCTCAGCATCTCCCACATGATGTGCAC…	Os07g02460 (Os07g0115500)	7.9e-08	848966	849761	-
	BE585769	AAGATGTAAAAATCACTTTTAGAGATATAATTTTTTACATCTTCTGTTTTACATCTTTAA ATTTGCATCTTCTATTGAAGATGCTCGAAGTGTCCTGTCAAAATCCAAGAGAAGTGGGCC GTCAGGCGTCAACTAGCGTCTGGGCTCGCACATGCCCCCTGTCATTAGTCAAGGAATTGT TGCCTGACGACTATCCTGACGCGGACGCCTAGGCGTTGTTCGAGCCGTTGGCCTTTGTAG GCACTGCAACATCCAACGCATCAGCAGTGGCTACCATAGGCGTTGCTGCCACTTTCCGCG GTGCCGATGGGACGACCGACCCTGGCGCCGTTGTTGTTTTGACCGGATCTTTCATGATGC CAATGTCATACATCGGCGTGAAGTCTGGCTGGA…	Os07g13580 (Os07g0240200)	5.4e-14	7786773	7788855	glucan endo-1,3-beta-glucosidase precursor
	BE591416	CCCTACGTACAAAGGCCTTCAATTCGTGAATTCATGTGGTTTCGCGGGATGGTCAGTGTT AAGGAAGAGGTTGATGAAGCTGTAACTGCAAGATTTAAAAGTCGTTATGGAGATTCAGCT TTCCTCAGGGCAGGAGGTGGGCAATACATAAATCTTCTCGATGATACGTTCAAGAAGGAT ATCTTGAGGAAACCATTGGGAGGTTTTGGATTAGAAATGGATCGAAGTGCCTACTCACTT GCTTCAGAATCAAGCAAACTTCTTGCTTCAAAAATGAATCGAAGTGTTGTCTCACTTGCT TCATTCAATGGATTTGCAAAAAAGTTTTCTTGCTCAGGTGTATTTATAAAGGGCGAAGCG TGCTCTGCAACAATTCTGACTTCAGCAAGTTTG…	Os07g47030 (Os07g0665700)	6.2e-23	28101281	28109556	SERINE PROTEASE FAMILY S1C HTRA-RELATED
	BG274124	GGCGTCCCTCCTCATCCTATTCCCCCTCCCCCTATCCTACCGGCGGCGCAGCATCCAACC ACAGCGGTGTGAGGTGACCAGGAGTGGCGACAGCAACGACGCCGTCGCCGGCGTGTTTCT CGCCCGACGCTGGACTGGCAAATCCACAGGTAGAGCTAGTATCAACAATGTCATATCCTC GTAAGGATAGCAATATGCAGCAGCTAGTCCTAATGGCACCACAGGCAAGGGTTTCTGGTG GTGAACTAGTGGCGAAGGCTTCTGTTGGTGACAGTGGAAAGCAGCTGGTGCTTGTGGAGG GTGGAGCAAAGAGCTCGGGAGGGGTCAAGCTACGGGAGGATGAGGAGGACCT	Os09g01690 (Os09g0104300)	2.7e-11	490930	493986	-
	BE604547	TCCTTCTTCGGGCAACCAAACGCGAGAGGGCTAGAGAAGGGAGAAGCCCGGGTTTCCCCA TTGCCTCCGCTGTGGAGAGGCCTCAAGTCCATTGGTGGTGCAGCAGCTGTTGATAAAATA AAGAAAGTGAACATAGTGGGGTGCCCCGAGCTCATGGAAATACAACAGCCTCTCTGTCGC TGCCTGGTTGGCACTGCTGATGATGAGATCAGAACTTGGCACGGCATACACGGGGAACAG GTTCCACCGGGCATATAGCGCACAGAGGTGGACGGCGGCGTCTTCGCAGAGGAGAATGAC GGCGGCTTGCGCGAGAACATGCTGTTGGAGGAGCCCGAGGATAACAAATTAAGGTCAATT TGATGTTCCAATGGCTTGCTATCCTGTATCAGT…	Os09g20020 (Os09g0365000)	0.0592	11989748	11993428	NBS-LRR resistance-like protein B8
	BF484835	AACCGATTCTCCGGGATTCTGCTGGATTCTGCAGAGGTCCTTCCGTCGACGAATCCAGCG GCGGCCGGTCAGCTTGTTTCGAAGGCTGACTTGGAAAGATCAATGACGAAAAACAAGCGA CGGCTGATGAGAGGCGATGAAGAGCAACAACGCCCTTACAAAAGAGCAACTAGACCAAGA GCCTTGAGTGAACTCAGTGAGCAAGTGGTTTCAAGATTGCGTAGGAGTGTTGTGTCCCTC GCTTCATTTGATGGTGACACCAAGTTACGCGAATGCACAGGCATATGCATTGAAACCTCG TGTTCAGATTCCGAAGCTACAATCCTGACATCGAGACGGTTGGTTCCACCTACTTGGCCT GCAAGTTTGACGATTAAAGTACGCCTTCCAAAT…	Os09g26550 (Os09g0436400)	0.00268	16049138	16059301	SERINE PROTEASE FAMILY S1C HTRA-RELATED
	BE446352	ACGATGCCCTCGCAAGCCGTTTCCGGGTCATTGCCATTGATCAGCTTGGTTGGGGTGGAT CAAGCAGACCTGACTTCATCTGTAAAAGTACCGAAGAAACGGATGCTTGGTTCATAGATT CTTTTGAAGAATGGCGCAAAGCAAAGAACCTCAACAATTTTATATTGCTTGGACATTCTT TGGGAGGATATGTTGCTGCTAAGTATGCCTTACAGCACCCTGAGCACGTGCAACACTTGA TTTTGGTTGGTCCTGCTGGCTTTTCACCAGAAGTAGATGATAGCGCTGAGCGATTAGCCA AGTTTAGAGGAACATGGAAAGGCATGCTAGTGAACCATCTTTGGGAGTCCAATTTTACTC CTTCGAAAATTTTGAGAGGATTGGGTCCTTGGG…	Os09g34860 (Os09g0520200)	4.1e-107	20316910	20321135	Predicted hydrolase/acyltransferase
	BF483510	ACAGCAGCAGTGGTGGTGACGGTAACTGGAATGATGGGGGTCTTAATGGTGGCAGCAACT TGAACTCTAGTGTTCATAGCGGCGCCATTGGTGGCAGTGGTATTGACAATAGTAGGAGAG TGTTCGGCAGTAACAATTGGAATGGCAACGGTCGTGGTGGTGGCAGCTACAACAATGCCA CCGGCAGTGGTGATGGGGGCAACAGATATAACGGCGGTAGTGGCAGCGGCCACTGGAACA ATAATGCCCGACATGGTAGTGGTAATAGTAATGGCTTTGGTGCTCGTGGTGGTCGGAATC GCCGTGACCATGAAAGAGGGAGTAATTTCTCACCAAGGAACTATTCCCGTGCATTGCCAG TGCAGCAGCAGCAGCCGGGCTACTACCAGCCTG…	Os09g36920 (Os09g0540900)	9.8e-05	21299921	21304309	RNA-binding protein LARP/SRO9
	BF202652	TTGAACAACGCTGGAGAAAGCATCCAAATTCCGTGATCGATTTAGGAAAGTATCTCGCTG GAAAGATGATGCCCTGATAAAGCTGGAGCGTATCTCGTGGATACTTAGTCCTTCACCTAA TGTTCCAAATGATCATGTTAGTTTGCGGGTTTCAAAAGAAGAAGATCCTGAAAATTGGCA TGTTCAGGTATTCCGGTCAATTGACTCGGGCTCTCTAAAAGGATTTCCTAGTGATTGCAA AGAGGCTTCAAAGCAGAATCTTGTGTGCCGAAAGAACCTCATAATTGATAAGAGCATTCA CACAGCATATGTCCGGGCAATCAGATCAGCGCAACATTTCATTTATATAGAAAATCAGTA TTTTCTTGGTTCTTCGTACGAGTGGCCATCCTA…	Os09g37100 (Os09g0543100)	4.4e-86	21391774	21397949	Phospholipase D
	BE426161	GCCGTGTGCAAGGACGCGCAGTGCCCGGACGTGGAGGTGGATAGCTGGTTGACGTTCCCG TTCTACGACTGGACTTCGCACGGGAGCCCAACTACTTCATGCCGGCCTACTTCCCCACGG AGGGGATGCTTTTCCTCGTGCCGTCCAACTTCGGCGACGGCAGCGTCGATGCCTTCGTAC CCCTATTCCAA	Os09g37180 (Os09g0543900)	5.1e-13	21450580	21452648	transferase family protein
	BE591798	TACAAATGCAATGACATCTGTTGATCAGTTCTTGGAGAAGGAAAATCTTGCAGTTCCTGT TGAGGTTGAGACGAGGACACTCGAGGAAGTTAGAGATTTATTGAAGTATACCGATGAGAA CAAGACTTCATTAACTCGTATAATGTTGGATAATATGGTTGTACCTCTTCCTAATGGGGA CCTAGATGTGTCAATGCTCAAAGATGCAGTTCAGTTGAGAAATGGAAGATTTGAGACTGA GGCGTCTGGAAATGTGACGATCGATACGGTGAAGAAAATTGGAGAAACTGGAGTTACATA CATTTCAAGTGGAGCGTTGACGCATTCCGTGAAGGCGCTCGACATATCTCTCAAGATAGA CACCGAGCTGGCTCTTCAATTGGAAGGCGCACA…	Os09g38060 (Os09g0553600)	5.3e-47	21930991	21934963	nicotinate-nucleotide pyrophosphorylase
	BM140591	TCCGGCGGATCTCTCCTTCCTCCTCGCTCCTCCGCCCCGCCGCGCATTCTTCAGGACAGA AGCTAAGCAGATCAGCAGGGGACTGAGGAGGAGACTTGATCCTGCTCCTACATCAGGGCC GGCCGGGAAGATGGGTTTCCTGTCGCTGCTCGTGGTGGCCTCCATGCCCATCGTGCAGGT CCTGCTCATCGGCGTCATCGGAGCCTTCCTCGCCTCGGGGTACAGCAAGGTCCTCACCGC CAGCGCCCGCAGGGACATGAACAAGGTTGTTTTTACAGTCTTCACCCCATCTCTCATCTT CGCCAACCTCGCCAAGACGGTCACACTCTCCGACGTCATCTCCTGGTGGTTCATGCCGGT GAACATAGCAATCACATTCCTGGTTGGCAGTGC…	Os09g38130 (Os09g0554300)	7.9e-62	21963498	21968222	auxin efflux carrier component
	BE406507	AGGCACCTCCGCCGTGTACGAGGACCCGCACCGGCTCTCGCTCCGGCGGCTCCGTCTCAG GGATGTACTGAACGAGGACACTGATTCCACTGTCCCAGCTCACGGTCACGGCAAGGCTTC CAGGCAACAGAAGCAGCCAGCTCAGGCAAGGCAAGCTCTCATCGCTGTGGGTGGCCGAGG GCCATGGGACGAGCCCCTCGTGTCCGGCGAGATATACGATCCGGTGACCGACAAATGGGT CGAGATCGCTGGGTTCCCCACCGACGTCGGCTTGGCATGTTCCGGTGCCGTCTGCGGCGA CATGTTCTACGTCTACTGCGAGTCCGACACGGTCGTCGCCTACCATCTCGACGCCTGCTC ATGGTCCGTCGTCCAGACGTCCCGGCCACCGCC…	Os09g38300 (Os09g0555300)	6.5e-57	22034544	22036576	OsFBK20 - F-box domain and kelch repeat containing protein
	BI479122	TGCACCTTCGTGGAGATCCTGCTCGCCGTCATCCTGCCGCCGCTCGGCGTCTTCCTCCGC TACGGCTGCTGTAGCATGGAGTTCTTGATCTGCCTGCTGCTCACCATCCTGGGCTACATC CCCGGCATCATCTACGCCGTCTACGTGCTCGTCGCGCATGGCTCTGCCTCGGAGGAGAGC GGCAGGGACTACGACGCCCTTGCTTGATATCGTGTAGCACCTCATGCCGTGCGAATCAAC GTCCTGTGTGTGTGTGTGTG	Os09g38560 (Os09g0558100)	6.2e-24	22181587	22183290	OsRCI2-11 - Hydrophobic protein OSR8
	BE497490	CTGGTGCACACCAAAAGCCAACACTTCAGTGCCACGTCTGCCACAAGAAGCTCTCGACCG CCGGCGGCATGGCCATCCACGTCCTCCAGGTCCACAAGGAGTCCGTCACCAAGGTTCCGA ATGCCAAGCCCGAGAGGGATTCCACCGATAGCGGGACTTCNGCATGCAGGGGATCCCCTC CGACGTGCTCGCCGCCCACTATGGGGAAGAGGAAGATCCTTCATCAAAGGTGGCCAAAGT AGAAGTGCCGACAATAAGACCTCCTATTATGCCTAATTATCCGCTAGGCATGCCTTTTCC TCCTCGGCCTTATGGTGCAGCCCGCCCTATGTATAATCCTGCAATGATGGTCCGACCTTC GATTTGGCCTCTTCAGCAGCCGCAACCTTGGTT…	Os09g38790 (Os09g0560900)	1.4e-46	22287174	22291746	ZOS9-19 - C2H2 zinc finger protein
	BM140357	CACGACGGCCCTCTCCTTGGGTAAATCCAGCAGGTGGCAGCCGCGCATTGGCGATGGGAC TCTCAAGCGCCGTGACATGGTGGGAGGAGTGGCAGCNGCGCCTCCTCCCACCGGTATACA CTGAGTGTAAGTGTGAAGACTATGTTCGAGCAGCAAAGAGGTGTGTAGTGGACACACCGG TATACACTGAGTGTAAGTGTGATATGAATCGTATGTTTGTCAATCAGTATGCTCCATACT CTGTTCGAATCGAAGGGTAGACGTCTGTTCTGAAGCTTGATTATAAGGATGCATACAGTG AGTTGCAGAAGGGTCTAAGAAAAACGTTTGATGGCATGTACACCCGAGTTGGGTCAATTA ACACTGGACTTGGCGCTGGCTCATTTCTTTTGC…	Os10g05410 (Os10g0144000)	0.00292	2667065	2669149	-
	BE446301	GGCGGCCAGCTCCCAGGTAAGTGCATGCTTCGCTAAATTGTGAGCTTCAAAATTTGAGCT CCTTCGTTCATGAACTATATTACAAAAAGTAAAGGAAAGAGAATGGCTTATAATCTCTTG AACTATAGCCCCATAACTCGACAAGTTTTTCTTTTGAATATCATCAATCACCACCTTGCA GTCCGATGCCACATGAATTCTTTGGGCATAGAGATCATCGGCTAGATCCATAGCTTCTCT AATTGCCAAAGCTTCAAGCGTTGTTGGGTCCGCAATATATCTGAAGACAATGGCAGAAGC GCCCATATAGCCACCTTGTTGGTCCCTGCAGATAACTCCAATCGTCCCAAAACCACGGCG TGACACCGCCGCATCAACGTTCAGCTTTGCACA…	Os11g31260 (Os11g0510501)	3.4e-06	18236863	18237222	-
	BF484437	CAGTGTCTCCGATTTCCTGAATGTCTCAGTGAGCCTACGGGGGAGCGATGCACAGAGCTA TGCCGTAACCTGGGTTCTCATCTGAGAGAGAAGCATGGCCATGACAATTTCGCAGAACTA AGAAAGGTGCTGATGCATAACTATGACAGTTTGTCAGTGTATGCTATGACCTGCTTGCTA TATCTTGGTGTATTCCCTAACAATCGTCCCCTCAAGAGGAAAGTTGTTATCAGGAGGTGG TTAGCGGAAGGATATGCACGGAGTGATTCTCTTCGCAGTGAGGAGGACATTGCGGATGAG ACTTTCAAGGCGCTTGTCGACCGGAATATCATACAGTCCATTGGCACAAGGAATAATGCG CAAGTGAAGACGTGCATGACTCATGGCATCATG…	Os11g45930 (Os11g0686500)	3.7e-77	27793777	27797821	NBS-LRR type disease resistance protein
