# Supplementary material for: Genetic basis of qualitative and quantitative resistance to powdery mildew in wheat: from consensus regions to candidate genes
Source: BMC Genomics. 2013 Aug 19;14:562. doi: 10.1186/1471-2164-14-562 (PMC3765315; doi:10.1186/1471-2164-14-562)
Supplement: Additional file 10 — Summary of the pedigree and sources of resistance for the QTL and genes mapped onto the integrated map. [file 1471-2164-14-562-S10.xls]

## Sheet: Foglio1
Additional File 9. Summary of the pedigree and sources of resistance for the QTL and genes mapped onto the integrated map.
Chr	MQTL	QTL/gene	Marker associated (if known)	Reference	Population	Pedigree (R)	Pedigree (S)	Recurrent variety	Source
1A	MQTL1	QPmV.inra	Pm3g	Bougot et al. 2006	RE9001 x Courtot	MEXIQUE-50/B-21-VERSAILLES	unknown	LV-Mediterranean; Akakomugi; Chiddam d'automne	T. Aestivum
1A		QPm_Liang	Xgdm33-Xpsp2999	Liang et al. 2006	Fukuho-komugi × Oligoculm	USHIOKOMUGI/D.W.SEL.71//HIYOKUKOMUGI	LV-ISR	Norin 29	T. Aestivum
1A	MQTL2	QPmFR	Pm3e	Mohler et al. 2011	Atlantis x Cortez	unknown	DISPONENT/KRONJUWEL//KANZLER	unknown	T. Aestivum
1A		QPm_seed_sugg	Xpsp2999-Xpsp3151	Jakobson et al. 2006	Tahti x T. militinae	T. timopheevii	KARN-I/JO-0172	T. timopheevii	T. militinae
1A		PMm	Pm3	Lu et al. 2012	SHA3/CBRD x Naxos	Tordo/St.Mir808-Bastion//Minaret	Shanghai 3//Chuanmai18/Bagula	LV-Mediterranean; Akakomugi; Norin 10; T. timopheevii	T. Aestivum
1A		QTL-1A	Xpsp2999-Xwmc24	Jakobson et al. 2012	Chinese Spring x 8.1	Tahti/T. militinae	LV-WEST-SZECHUAN	T. timopheevii	T. militinae
1A		Pm3e		Mohler et al. 2011	Atlantis x Cortez	unknown	DISPONENT/KRONJUWEL//KANZLER	unknown	T. Aestivum
1A		Pm3g	Xpsp2999	Bougot et al. 2002	RE9001 x Courtot	MEXIQUE-50/B-21-VERSAILLES	unknown	LV-Mediterranean; Akakomugi; Chiddam d'automne	T. Aestivum
1A		Mlar		Sourdille et al. 1999	Courtot x CS	MEXIQUE-50/B-21-VERSAILLES	LV-WEST-SZECHUAN	LV-Mediterranean; Akakomugi; Chiddam d'automne	T. Aestivum
1A		QPm_Lan	Xbarc148-Xwmc550	Lan et al. 2009	Bainong 64 × Jingshuang 16	Bainong 8717/3/Yeda72-629-52/Shi 82-5594//Bainong 84-4046-1	LOVRIN-10/YOUMANGHONG-7	LV-Mediterranean; Akakomugi;	T. Aestivum
1A		QPm.osu-1A	Pm3a	Chen et al. 2009	Jagger x 2174	IL-71-5662/PL145(PI 600840)//2165	KS-82-W-418/STEPHENS	LV-Mediterranean; T. timopheevii	T. Aestivum
1A		Pm3a	Xpsp2999	Chen et al. 2009	Jagger x 2174	IL-71-5662/PL145(PI 600840)//2165	KS-82-W-418/STEPHENS	LV-Mediterranean; T. timopheevii	T. Aestivum
1B	MQTL3	QPm_sugg		Jakobson et al. 2006	Tahti x T. militinae	T. timopheevii	KARN-I/JO-0172	T. timopheevii	T. militinae
1B		PMm		Lu et al. 2012	SHA3/CBRD x Naxos	Tordo/St.Mir808-Bastion//Minaret	Shanghai 3//Chuanmai18/Bagula	LV-Mediterranean; Akakomugi; Norin 10; T. timopheevii	T. Aestivum
1B		QPm.osu-1B	Xwmc134	Chen et al. 2009	Jagger x 2174	IL-71-5662/PL145(PI 600840)//2165	KS-82-W-418/STEPHENS	LV-Mediterranean; T. timopheevii	T. Aestivum
1B		QPm_L	Xwmc44	Lillemo et al. 2008	Avocet-YrA x Saar	Sonoita F81/Trap#1//Baviacora M92	WW-119/WW-15//EGRET	LV-Mediterranean; Akakomugi; Norin 10; T. timopheevii	T. Aestivum
1B		QPm_K	Xpsr593-CD9b	Keller et al. 1999	Forno x Oberkulmer	NR-72-837/KORMORAN	unknown	Cappelli	T. Aestivum
1D		QPm.inra.1D.1	Xgwm106	Bougot et al. 2006	RE9001 x Courtot	MEXIQUE-50/B-21-VERSAILLES	unknown	LV-Mediterranean; Akakomugi; Chiddam d'automne	T. Aestivum
1D		Pm24	Xgwm337	Huang et al. 2000	CS x Chiyacao	LV-ZHENGZHOU	LV-WEST-SZECHUAN	LV-ZHENGZHOU	T. Aestivum
2A		QPm.vt-UJ-2A	Xgwm304-Xbarc353	Tucker et al. 2007	USG 3209 x Jaypee	Saluda/4/Massey * 2/3/Massey * 3/Balkan//Saluda	ARTHUR-6/3/(AR-39-3)ARTHUR//(973)FORLANI/GARIBALDINHO	LV-Mediterranean; Norin 10; T. timopheevii; Ae. Umbellulata	T. Aestivum
2A	MQTL4	QPm.vt-2A	Xgwm304-Xgwm312	Liu et al. 2001	Becker x Massey	BLUEBOY/KNOX-62	HART/VA-66-54-10	LV-Mediterranean; Norin 10; T. timopheevii	T. Aestivum
2A		QPm.vt-BM-2A	Xgwm304-Xgwm294	Tucker et al. 2007	Becker x Massey	BLUEBOY/KNOX-62	HART/VA-66-54-10	LV-Mediterranean; Norin 10; T. timopheevii	T. Aestivum
2A		PmHNK54	Xbarc5	Xu et al. 2011	Zheng 9754 x CS	Secale cereale L./Zheng83(21)35//Zheng 9405	LV-WEST-SZECHUAN	Secale cereale L	Secale Cereale
2A		QPm.inra.2A	Xgwm294	Bougot et al. 2006	RE9001 x Courtot	MEXIQUE-50/B-21-VERSAILLES	unknown	LV-Mediterranean; Akakomugi; Chiddam d'automne	T. Aestivum
2A		Pm23(Pm4c)	Xgwm356	Hao et al. 2008	81-7241 x Chancellor	Fan7/Aurora//77S-3521	CARINA/MEDITERRANEAN//DIETZ/CARINA/3/P-1068/3*PURPLESTRAW	LV-Mediterranean; Akakomugi; T. timopheevii	T. Aestivum
2A		Pm4d	Xgwm526	Schmolke et al. 2012	CS x Tm27d2	WW St2022/Tm27//Amor	LV-WEST-SZECHUAN	LV-Mediterranean; T. monococcum	T. monococcum
2A	MQTL5	QPm_sugg	Xgwm311-Xgwm382	Jakobson et al. 2006	Tahti x T. militinae	T. timopheevii	KARN-I/JO-0172	T. timopheevii	T. militinae
2A		QPm_RF	Pm4b-XgbxG303	Mingeot et al. 2002	RE714 x Festin	ASVM-4/BEAUCHAMP	CHRISMAR/CAPPELLE-DESPREZ//FEC-28	LV-Mediterranean; Akakomugi; T. dicoccum; Ae. Squarrosa	T. Aestivum
2A		QPms.inra	Xgpw4456	Muranty et al. 2008	RE714 x Hardi	ASVM-4/BEAUCHAMP	CAPPELLE-DESPREZ*2/THATCHER	LV-Mediterranean; Akakomugi; T. dicoccum; Ae. Squarrosa	T. Aestivum
2A		Pm4b	XgbxG303	Mingeot et al. 2002	RE714 x Festin	ASVM-4/BEAUCHAMP	CHRISMAR/CAPPELLE-DESPREZ//FEC-28	LV-Mediterranean; Akakomugi; T. dicoccum; Ae. Squarrosa	T. Aestivum
2B		MlIW170		Liu et al. 2011	IW170 x 81086A	unknown	unknown	T. dicoccoides	T.dicoccoides
2B		Pm42	Xbarc7, Xgwm148	Hua et al. 2009	P63 x Xue Zao	Yanda1817/G-303-1 M//3*Jing411	unknown	LV-Mediterranean; Akakomugi; T. dicoccoides	T.dicoccoides
2B	MQTL6	QPm_RF	Xgwm148-XgbxG553	Mingeot et al. 2002	RE714 x Festin	ASVM-4/BEAUCHAMP	CHRISMAR/CAPPELLE-DESPREZ//FEC-28	LV-Mediterranean; Akakomugi; T. dicoccum; Ae. Squarrosa	T. Aestivum
2B		QPm.caas-2BS	Xbarc1147	Lan et al. 2010	Lumai 21 x Jingshuang 16	unknown	LOVRIN-10/YOUMANGHONG-7	unknown	T. Aestivum
2B	MQTL7	QPm.caas-2BL	Xbarc1139-Xgwm47	Lan et al. 2010	Lumai 21 x Jingshuang 16	unknown	LOVRIN-10/YOUMANGHONG-7	unknown	T. Aestivum
2B		Liang	Xwmc435	Liang et al. 2006	Fukuho-komugi × Oligoculm	USHIOKOMUGI/D.W.SEL.71//HIYOKUKOMUGI	LV-ISR	Norin 29	T. Aestivum
2B		PMm		Lu et al. 2012	SHA3/CBRD x Naxos	Tordo/St.Mir808-Bastion//Minaret	Shanghai 3//Chuanmai18/Bagula	LV-Mediterranean; Akakomugi; Norin 10; T. timopheevii	T. Aestivum
2B		QPm.vt-2B	Xgwm501	Tucker et al. 2007	Becker x Massey	BLUEBOY/KNOX-62	HART/VA-66-54-10	LV-Mediterranean; Norin 10; T. timopheevii	T. Aestivum
2B	MQTL8	QPm.2.inra.2B	Xgwm47	Bougot et al. 2006	RE9001 x Courtot	MEXIQUE-50/B-21-VERSAILLES	unknown	LV-Mediterranean; Akakomugi; Chiddam d'automne	T. Aestivum
2B		PmJM22	Xwmc149	Yin et al. 2009	Jimai22 x CS	unknown	LV-WEST-SZECHUAN	unknown	T. Aestivum
2B		QPm.vt-2B	WG338/XGWM526	Liu et al. 2001	Becker x Massey	BLUEBOY/KNOX-62	HART/VA-66-54-10	LV-Mediterranean; Norin 10; T. timopheevii	T. Aestivum
2B		PmPS5B(Pm33)	Xwmc317	Zhu et al. 2005	Am9 x Laizhou953	T. carthlicum acc. PS5/Ae. umbellulata acc. Y39	unknown	T. carthlicum, Ae. umbellulata	T. carthlicum
2B		MlAB10	Xwmc317	Maxwell et al. 2010	NC97BGTAB10 x Saluda	Saluda*3//’Ward’ /PI 471746	VA-71-54-147(CI-17449)/COKER-68-15	T. dicoccoides	T.dicoccoides
2B		MlZec1	Xwmc356	Mohler et al. 2005	CS x Zecoi-1	T. dicoccoides line Mo49/Ralle	LV-WEST-SZECHUAN	T. dicoccoides; LV-Mediterranean	T.dicoccoides
2B		Pm6		Zhu et al. 2005	Am9 x Laizhou953	T. carthlicum acc. PS5/Ae. umbellulata acc. Y39	unknown	T. carthlicum, Ae. umbellulata	T. carthlicum
2D	MQTL9	PMm.1		Lu et al. 2012	SHA3/CBRD x Naxos	Tordo/St.Mir808-Bastion//Minaret	Shanghai 3//Chuanmai18/Bagula	LV-Mediterranean; Akakomugi; Norin 10; T. timopheevii	T. Aestivum
2D		QPm.caas.2D	Xwmc18–Xcfd233	Lan et al. 2010	Lumai 21 x Jingshuang 16	unknown	LOVRIN-10/YOUMANGHONG-7	unknown	T. Aestivum
2D		Pm43	Xwmc41	He et al. 2009	CH5025 x CH5065	76216-96/TAI7045//2*Jing 411	76216-96/TAI7045//2*Jing 411	LV-Mediterranean; Akakomugi; Thinopyrum intermedium	Thinopyrum intermedium
2D		PMm.2	Xwmc817	Lu et al. 2012	SHA3/CBRD x Naxos	Tordo/St.Mir808-Bastion//Minaret	Shanghai 3//Chuanmai18/Bagula	LV-Mediterranean; Akakomugi; Norin 10; T. timopheevii	T. Aestivum
3A	MQTL10	QPm_RF	Xpsr598-Xgwm5	Mingeot et al. 2002	RE714 x Festin	ASVM-4/BEAUCHAMP	CHRISMAR/CAPPELLE-DESPREZ//FEC-28	LV-Mediterranean; Akakomugi; T. dicoccum; Ae. Squarrosa	T. Aestivum
3A		qApr3A	Xwmc489	Zhang et al. 2008	Huapei 3 x Yumai 57	unknown	unknown	unknown	T. Aestivum
3B		QPm.osu-3B	Xgwm533	Chen et al. 2009	Jagger x 2174	IL-71-5662/PL145(PI 600840)//2165	KS-82-W-418/STEPHENS	LV-Mediterranean; T. timopheevii	T. Aestivum
3B		QPmPI16.tn-3B	Xbcd1418–Xcdo718	Wang et al. 2011	W7984 x Opata85	BLUEJAY(SIB)/JUPATECO-73	ALTAR-84(TR.DR)/(TR.TA)CI-18	LV-Mediterranean; Akakomugi; Norin 10; T. timopheevii	T. Aestivum
3B		Pm41	Xwmc687	Li et al. 2009	Langdon x IW2	unknown	YUMA,TR.DR/STEWART,TR.DR//CARLETON	T.dicoccoides	T.dicoccoides
3D		QPm.2.inra.3D	Xgwm707	Bougot et al. 2006	RE9001 x Courtot	MEXIQUE-50/B-21-VERSAILLES	unknown	LV-Mediterranean; Akakomugi; Chiddam d'automne	T. Aestivum
4A	MQTL11	QPm.inra.4A		Bougot et al. 2006	RE9001 x Courtot	MEXIQUE-50/B-21-VERSAILLES	unknown	LV-Mediterranean; Akakomugi; Chiddam d'automne	T. Aestivum
4A		QPm-K	Xgwm111-Xpsr934	Keller et al. 1999	Forno x Oberkulmer	NR-72-837/KORMORAN	unknown	Cappelli	T. Aestivum
4A		QPm.2-K	Xmwg710b-Xglk128	Keller et al. 1999	Forno x Oberkulmer	NR-72-837/KORMORAN	unknown	Cappelli	T. Aestivum
4A	MQTL12	QPm97DH	XgbxG036	Chantret et al. 2001	RE714 x Hardi	ASVM-4/BEAUCHAMP	CAPPELLE-DESPREZ*2/THATCHER	LV-Mediterranean; Akakomugi; T. dicoccum; Ae. Squarrosa	T. Aestivum
4A		QPm_RH	XgbxG036-XgbxG542	Mingeot et al. 2002	RE714 x Hardi	ASVM-4/BEAUCHAMP	CAPPELLE-DESPREZ*2/THATCHER	LV-Mediterranean; Akakomugi; T. dicoccum; Ae. Squarrosa	T. Aestivum
4A		QPmPC24.tn-4A	Xfbb154–Xcdo545	Wang et al. 2011	W7984 x Opata85	BLUEJAY(SIB)/JUPATECO-73	ALTAR-84(TR.DR)/(TR.TA)CI-18	LV-Mediterranean; Akakomugi; Norin 10; T. timopheevii	T. Aestivum
4A	MQTL13	QPm.osu-4A	Xgwm160	Chen et al. 2009	Jagger x 2174	IL-71-5662/PL145(PI 600840)//2165	KS-82-W-418/STEPHENS	LV-Mediterranean; T. timopheevii	T. Aestivum
4A		QPm_seed	Xgwm160	Jakobson et al. 2006	Tahti x T. militinae	T. timopheevii	KARN-I/JO-0172	T. timopheevii	T. militinae
4B		QPm.inra-4B1	P36M50b	Muranty et al. 2009	RE714 x Hardi	ASVM-4/BEAUCHAMP	CAPPELLE-DESPREZ*2/THATCHER	LV-Mediterranean; Akakomugi; T. dicoccum; Ae. Squarrosa	T. Aestivum
4B	MQTL14	QPm_Liang	Xgwm375-Xgwm251	Liang et al. 2006	Fukuho-komugi × Oligoculm	USHIOKOMUGI/D.W.SEL.71//HIYOKUKOMUGI	LV-ISR	Norin 29	T. Aestivum
4B		QPm_L	Xgwm251	Lillemo et al. 2008	Avocet-YrA x Saar	Sonoita F81/Trap#1//Baviacora M92	WW-119/WW-15//EGRET	LV-Mediterranean; Akakomugi; Norin 10; T. timopheevii	T. Aestivum
4D		QPm.caas.4D	Xbarc200-Xwmc331	Lan et al. 2009	Bainong 64 × Jingshuang 16	Bainong 8717/3/Yeda72-629-52/Shi 82-5594//Bainong 84-4046-1	LOVRIN-10/YOUMANGHONG-7	LV-Mediterranean; Akakomugi	T. Aestivum
4D		qApr4D	Xgwm194–Xcfa2173	Zhang et al. 2008	Huapei 3 x Yumai 57	unknown	unknown	unknown	T. Aestivum
5A		QPm.1_K	Xpsr644-Xpsr945	Keller et al. 1999	Forno x Oberkulmer	NR-72-837/KORMORAN	unknown	Cappelli	T. Aestivum
5A	MQTL15	QPm.3_K	Xpsr911-Xpsr120	Keller et al. 1999	Forno x Oberkulmer	NR-72-837/KORMORAN	unknown	Cappelli	T. Aestivum
5A		QPm04	Xgwm186–Xgwm415	Jakobson et al. 2006	Tahti x T. militinae	T. timopheevii	KARN-I/JO-0172	T. timopheevii	T. militinae
5A		QPm.inra-5A1	Xbarc141	Muranty et al. 2009	RE714 x Hardi	ASVM-4/BEAUCHAMP	CAPPELLE-DESPREZ*2/THATCHER	LV-Mediterranean; Akakomugi; T. dicoccum; Ae. Squarrosa	T. Aestivum
5A	MQTL16	QPm_L	Xgwm617- Xwmc327	Lillemo et al. 2008	Avocet-YrA x Saar	Sonoita F81/Trap#1//Baviacora M92	WW-119/WW-15//EGRET	LV-Mediterranean; Akakomugi; Norin 10; T. timopheevii	T. Aestivum
5A		QTL-5A	Xgwm666	Jakobson et al. 2012	Chinese Spring x 8.1	Tahti/T. militinae	LV-WEST-SZECHUAN	T. timopheevii	T. militinae
5A		QPm.2_K	Xpsr1194-Xpsr918	Keller et al. 1999	Forno x Oberkulmer	NR-72-837/KORMORAN	unknown	Cappelli	T. Aestivum
5A		Pm2026	Xcfd39, Xgwm126	Xu et al. 2008	TA2026 x M389	unknown	unknown	T.monococcum	T.monococcum
5B	MQTL17	QTL-5B	Xgwm213	Jakobson et al. 2012	Chinese Spring x 8.1	Tahti/T. militinae	LV-WEST-SZECHUAN	T. timopheevii	T. militinae
5B		QPmPC24.tn-5B	Xmwg561–Xpsr128	Wang et al. 2011	W7984 x Opata85	BLUEJAY(SIB)/JUPATECO-73	ALTAR-84(TR.DR)/(TR.TA)CI-18	LV-Mediterranean; Akakomugi; Norin 10; T. timopheevii	T. Aestivum
5B		Lillemo	Xbarc4-Xgwm274	Lillemo et al. 2008	Avocet-YrA x Saar	Sonoita F81/Trap#1//Baviacora M92	WW-119/WW-15//EGRET	LV-Mediterranean; Akakomugi; Norin 10; T. timopheevii	T. Aestivum
5B		Pm16	Xgwm159	Chen et al. 2005	Chancellor x 70281	Norman line/3*Beijing 837	CARINA/MEDITERRANEAN//DIETZ/CARINA/3/P-1068/3*PURPLESTRAW	T.dicoccoides; LV-Mediterranean; Akakomugi;Chiddam d'automne	T.dicoccoides
5B		Ml3D232	Xwmc415	Zhang et al. 2010	3D232 x Xuezao	87-1*6/I222	unknown	T.dicoccoides	T.dicoccoides
5B		QPm.inra-5B1	P31M48i	Muranty et al. 2009	RE714 x Hardi	ASVM-4/BEAUCHAMP	CAPPELLE-DESPREZ*2/THATCHER	LV-Mediterranean; Akakomugi; T. dicoccum; Ae. Squarrosa	T. Aestivum
5B		PmAS846	Xgpw7356	Xue et al. 2012	N9134 x Shaanyou225	unknown	unknown	T.dicoccoides	T.dicoccoides
5B		Pm36	BJ261335	Blanco et al. 2008	5BIL-29 x Latino	MG29896/Latino	CAPELLI/ANHINGA//TR.TG	T.dicoccoides	T.dicoccoides
5B		QPm.inra-5B	Xgwm790	Bougot et al. 2006	RE9001 x Courtot	MEXIQUE-50/B-21-VERSAILLES	unknown	LV-Mediterranean; Akakomugi; Chiddam d'automne	T. Aestivum
5B		QPm_K	Xpsr580-Xpsr143	Keller et al. 1999	Forno x Oberkulmer	NR-72-837/KORMORAN	unknown	Cappelli	T. Aestivum
5D		QPm.inra.5D	Xcfd189	Bougot et al. 2006	RE9001 x Courtot	MEXIQUE-50/B-21-VERSAILLES	unknown	LV-Mediterranean; Akakomugi; Chiddam d'automne	T. Aestivum
5D		PmD57	Xgwm205	Ma et al. 2011	D57 x Yangmai158	unknown	unknown	unknown	T. Aestivum
5D	MQTL18	QPm_RH96	Xcfd8-Xcfd4	Mingeot et al. 2002	RE9001 x Courtot	MEXIQUE-50/B-21-VERSAILLES	unknown	LV-Mediterranean; Akakomugi; Chiddam d'automne	T. Aestivum
5D		QPmVPn.inra.5D		Bougot et al. 2006	RE9001 x Courtot	MEXIQUE-50/B-21-VERSAILLES	unknown	LV-Mediterranean; Akakomugi; Chiddam d'automne	T. Aestivum
5D		PmY212	Xgwm182, Xcfd57	Sun et al. 2006	Y2263 x Y212	unknown	unknown	Ae. Tauschii	Ae. Tauschii
5D	MQTL19	QPms.inra	Xcfd26	Muranty et al. 2008	RE714 x Hardi	ASVM-4/BEAUCHAMP	CAPPELLE-DESPREZ*2/THATCHER	LV-Mediterranean; Akakomugi; T. dicoccum; Ae. Squarrosa	T. Aestivum
5D		QPm_RF	Xgwm639-Xgwm174	Mingeot et al. 2002	RE714 x Festin	ASVM-4/BEAUCHAMP	CHRISMAR/CAPPELLE-DESPREZ//FEC-28	LV-Mediterranean; Akakomugi; T. dicoccum; Ae. Squarrosa	T. Aestivum
5D		QPmV	Xcfd26	Chantret et al. 2001	RE714 x Hardi	ASVM-4/BEAUCHAMP	CAPPELLE-DESPREZ*2/THATCHER	LV-Mediterranean; Akakomugi; T. dicoccum; Ae. Squarrosa	T. Aestivum
5D		QPm97F2	Xcfd26	Chantret et al. 2001	RE714 x Hardi	ASVM-4/BEAUCHAMP	CAPPELLE-DESPREZ*2/THATCHER	LV-Mediterranean; Akakomugi; T. dicoccum; Ae. Squarrosa	T. Aestivum
5D		QPm.inra-5D	Xcfd26	Muranty et al. 2009	RE714 x Hardi	ASVM-4/BEAUCHAMP	CAPPELLE-DESPREZ*2/THATCHER	LV-Mediterranean; Akakomugi; T. dicoccum; Ae. Squarrosa	T. Aestivum
5D		qApr5D	Xwmc215–Xgdm63	Zhang et al. 2008	Huapei 3 x Yumai 57	unknown	unknown	unknown	T. Aestivum
5D		Pm35	Xcfd26	Miranda et al. 2007	NC96BGTD3 x Saluda	Saluda *3/TA2377	VA-71-54-147(CI-17449)/COKER-68-15	Ae. Tauschii	Ae. Tauschii
5D		PmY201	Xcfd26, Xgmw174	Sun et al. 2006	Y2272 x Y201	unknown	unknown	Ae. Tauschii	Ae. Tauschii
5D		Pm34	Xbarc144	Miranda et al. 2006	NC97BGTD7 x Saluda	Saluda *3/TA2492	VA-71-54-147(CI-17449)/COKER-68-15	Ae. Tauschii	Ae. Tauschii
6A	MQTL20	QPm98F2	Xgwm427	Chantret et al. 2001	RE714 x Hardi	ASVM-4/BEAUCHAMP	CAPPELLE-DESPREZ*2/THATCHER	LV-Mediterranean; Akakomugi; T. dicoccum; Ae. Squarrosa	T. Aestivum
6A		QPms.inra.b	Xgwm427	Muranty et al. 2008	RE714 x Hardi	ASVM-4/BEAUCHAMP	CAPPELLE-DESPREZ*2/THATCHER	LV-Mediterranean; Akakomugi; T. dicoccum; Ae. Squarrosa	T. Aestivum
6A		QPms.inra.a	Xgpw7388	Muranty et al. 2008	RE714 x Hardi	ASVM-4/BEAUCHAMP	CAPPELLE-DESPREZ*2/THATCHER	LV-Mediterranean; Akakomugi; T. dicoccum; Ae. Squarrosa	T. Aestivum
6A		MlRE		Chantret et al. 2000	RE714 x Hardi	ASVM-4/BEAUCHAMP	CAPPELLE-DESPREZ*2/THATCHER	LV-Mediterranean; Akakomugi; T. dicoccum; Ae. Squarrosa	T. Aestivum
6B		QPm.caas.6B	Xgwm518	Lan et al. 2009	Bainong 64 × Jingshuang 16	Bainong 8717/3/Yeda72-629-52/Shi 82-5594//Bainong 84-4046-1	LOVRIN-10/YOUMANGHONG-7	LV-Mediterranean; Akakomugi	T. Aestivum
6B		Pm27	Xpsp3131	Jarve et al. 2000	146-155 x T. timopheevi	T. timopheevi	Norröna	T. timopheevii	T. timopheevi
6B		PMm		Lu et al. 2012	SHA3/CBRD x Naxos	Tordo/St.Mir808-Bastion//Minaret	Shanghai 3//Chuanmai18/Bagula	LV-Mediterranean; Akakomugi; Norin 10; T. timopheevii	T. Aestivum
6B		Pm12	Xgwm361	Song et al. 2007	31/3 x Jin 207	unknown	unknown	Ae. Speltoides	Ae. Speltoides
6B		PmG3M	Xgwm219	Xie et al. 2011	G305-3M x Langdon	unknown	YUMA,TR.DR/STEWART,TR.DR//CARLETON	T. dicoccoides	T.dicoccoides
6D		QPm.osu-6D	Xbarc196	Chen et al. 2009	Jagger x 2174	IL-71-5662/PL145(PI 600840)//2165	KS-82-W-418/STEPHENS	LV-Mediterranean; T. timopheevii	T. Aestivum
6D		PmD57(Pm45)	Xcfd80	Ma et al. 2011	D57 x Yangmai158	unknown	unknown	unknown	T. Aestivum
7A		QTL-7A	Xgwm635	Jakobson et al. 2012	Chinese Spring x 8.1	Tahti/T. militinae	LV-WEST-SZECHUAN	T timopheevi	T. militinae
7A	MQTL21	PMm		Lu et al. 2012	SHA3/CBRD x Naxos	Tordo/St.Mir808-Bastion//Minaret	Shanghai 3//Chuanmai18/Bagula	LV-Mediterranean; Akakomugi; Norin 10; T. timopheevii	T. Aestivum
7A		QPm97F2	Xfba69	Chantret et al. 2001	RE714 x Hardi	ASVM-4/BEAUCHAMP	CAPPELLE-DESPREZ*2/THATCHER	LV-Mediterranean; Akakomugi; T. dicoccum; Ae. Squarrosa	T. Aestivum
7A		QPm.caas.7A	Xbarc174	Lan et al. 2009	Bainong 64 × Jingshuang 16	Bainong 8717/3/Yeda72-629-52/Shi 82-5594//Bainong 84-4046-1	LOVRIN-10/YOUMANGHONG-7	LV-Mediterranean; Akakomugi	T. Aestivum
7A		Pm37	Xwmc790	Perugini et al. 2008	NC99BGTAG11 x Axminster	Saluda’*3/PI 427315	MINISTER	T timopheevi	T. timopheevi
7A	MQTL22	PmTb7A.1	Xwmc633	Chuneja et al. 2011	Tb5088 x Tm14087	unknown	unknown	T. boeticum	T. boeoticum
7A		QPm.inra-7A3-b	P32M51	Muranty et al. 2009	RE714 x Hardi	ASVM-4/BEAUCHAMP	CAPPELLE-DESPREZ*2/THATCHER	LV-Mediterranean; Akakomugi; T. dicoccum; Ae. Squarrosa	T. Aestivum
7A		QPm98F2	Xgwm344	Chantret et al. 2001	RE714 x Hardi	ASVM-4/BEAUCHAMP	CAPPELLE-DESPREZ*2/THATCHER	LV-Mediterranean; Akakomugi; T. dicoccum; Ae. Squarrosa	T. Aestivum
7A		NCA6Pm	Xcfa2019	Miranda et al. 2007	NC96BGTA6 x Saluda	Saluda *3/PI 427772	VA-71-54-147(CI-17449)/COKER-68-15	T.monococcum	T.monococcum
7A		PmNCAG11	Xgwm332, Xwmc525	Srnic et al. 2005	NC99BGTAG11 x Saluda	Saluda’*3/PI 427315	VA-71-54-147(CI-17449)/COKER-68-15	T timopheevi	T. timopheevi
7A		PmTb7A.2	XMAG1759–XMAG2185	Chuneja et al. 2011	Tb5088 x Tm14087	unknown	unknown	T. boeticum	T. boeoticum
7A		Mlm80	Xmag2185	Yao et al. 2007	M80 x TA2025	unknown	unknown	T. boeticum	T.boeoticum
7A		Mlm2033	Xmag2185	Yao et al. 2007	TA2033 x TA2716	unknown	unknown	T.monococcum	T.monococcum
7A		PmG16	Xgwm344-wPt-9217	Ben David et al. 2010	Langdon x G18-16	unknown	YUMA,TR.DR/STEWART,TR.DR//CARLETON	T. dicoccoides	T.dicoccoides
7A		MlIW72	Xgwm344-Xcfa2240	Ji et al. 2008	IW72 x Mo75	unknown	unknown	T. dicoccoides	T.dicoccoides
7A		Pm22(Pm1e)	Xgwm344	Singrun et al. 2003	CS x Virest	EST-39-12/VIRGILIO	LV-WEST-SZECHUAN	Chiddam d'automne	T. Aestivum
7A		PmNCA4	Xwmc525	Srnic et al. 2005	NC96BGTA4 x Saluda	unknown	VA-71-54-147(CI-17449)/COKER-68-15	T.monococcum	T.monococcum
7A		mlRD30	Xgwm344	Singrun et al. 2004	CS x TA2682C	unknown	LV-WEST-SZECHUAN	unknown	T. Aestivum
7A		QPm.inra-7A3-a	P32M51	Muranty et al. 2009	RE714 x Hardi	ASVM-4/BEAUCHAMP	CAPPELLE-DESPREZ*2/THATCHER	LV-Mediterranean; Akakomugi; T. dicoccum; Ae. Squarrosa	T. Aestivum
7A		Pm1	Xpsr121	Neu et al. 2002	Chancellor x Ax/8cc	Axminster’/8*‘Chancellor	CARINA/MEDITERRANEAN//DIETZ/CARINA/3/P-1068/3*PURPLESTRAW	LV-Mediterranean	T. Aestivum
7A		MlaG12	Xwmc273	Maxwell et al. 2009	NC06BGTAG12 x Saluda	Saluda*3/PI 538457	VA-71-54-147(CI-17449)/COKER-68-15	T timopheevi	T. timopheevi
7A		PmU	Xwmc273	Qiu et al. 2005	CS x UR206	unknown	LV-WEST-SZECHUAN	T. urartu	T. urartu
7B		QPmV.inra.7B	Xgwm43	Bougot et al. 2006	RE9001 x Courtot	MEXIQUE-50/B-21-VERSAILLES	unknown	LV-Mediterranean; Akakomugi; Chiddam d'automne	T. Aestivum
7B		Pm40	Xwmc335, Xgwm297	Luo et al. 2009	GRY19 x Mianyang 11	Mianyang 11/Yuan25	NO-70-5858/FAN-6	Elytrigia intermedium	Elytrigia intermedium
7B		QPm.2_K	Xglk750	Keller et al. 1999	Forno x Oberkulmer	NR-72-837/KORMORAN	unknown	Cappelli	T. Aestivum
7B		mlxb(Pm5)	Xgwm577, Xgwm1267	Xue et al. 2009	Chancellor x Xiaobaidong	unknown	CARINA/MEDITERRANEAN//DIETZ/CARINA/3/P-1068/3*PURPLESTRAW	unknown	T. Aestivum
7B	MQTL23	QPm23	Xgwm611–Xgwm577	Mohler et al. 2011	Atlantis x Cortez	unknown	DISPONENT/KRONJUWEL//KANZLER	unknown	T. Aestivum
7B		QPm_L	Xwmc581	Lillemo et al. 2008	Avocet-YrA x Saar	Sonoita F81/Trap#1//Baviacora M92	WW-119/WW-15//EGRET	LV-Mediterranean; Akakomugi; Norin 10; T. timopheevii	T. Aestivum
7B		QPm_RF	XpdaC01-XgbxR035	Mingeot et al. 2002	RE714 x Hardi	ASVM-4/BEAUCHAMP	CAPPELLE-DESPREZ*2/THATCHER	LV-Mediterranean; Akakomugi; T. dicoccum; Ae. Squarrosa	T. Aestivum
7B		Pm5d	Xgwm577	Nematollahi et al. 2008	CS x IGV1-455	CI10904/7*Prins	LV-WEST-SZECHUAN	LV-Mediterranean; Chiddam d'automne	T. Aestivum
7B		PmTm4	Xgwm611	Hu et al. 2008	Tangmai 4 x Clement	unknown	HOPE/TIMSTEIN//3*HEINES-VII/3/RIEBESEL-57-41/2*HEINES-VII/4/CLEO	Secale cereale L	T. Aestivum
7B		Pm5e	Xgwm1267	Huang et al. 2003	Nongda 15 x Fuzhuang 30	(S)JINGHUI-30	unknown	(S)JINGHUI-30	T. Aestivum
7D	MQTL24	PMm	Xwmc463	Lu et al. 2012	SHA3/CBRD x Naxos	Tordo/St.Mir808-Bastion//Minaret	Shanghai 3//Chuanmai18/Bagula	LV-Mediterranean; Akakomugi; Norin 10; T. timopheevii	T. Aestivum
7D		QPm_L	Xgwm1220-Xswm10	Lillemo et al. 2008	Avocet-YrA x Saar	Sonoita F81/Trap#1//Baviacora M92	WW-119/WW-15//EGRET	LV-Mediterranean; Akakomugi; Norin 10; T. timopheevii	T. Aestivum
7D		QPm.inra	Xgpw1106	Bougot et al. 2006	RE9001 x Courtot	MEXIQUE-50/B-21-VERSAILLES	unknown	LV-Mediterranean; Akakomugi; Chiddam d'automne	T. Aestivum
7D		QPm_Liang	Ltn-Xgwm295	Liang et al. 2006	Fukuho-komugi × Oligoculm	USHIOKOMUGI/D.W.SEL.71//HIYOKUKOMUGI	LV-ISR	Norin 29	T. Aestivum
7D		Lr34/Yr18/Pm	Xgwm1220, Xgwm295	Spielmeyer et al. 2005	Thatcher x RL6058	Thatcher*6/PI58548	MARQUIS/(TR.DR)IUMILLO//MARQUIS/KANRED	Ostka-Galycijska	T. Aestivum
7D		QPmVPn.inra.7D		Bougot et al. 2006	RE9001 x Courtot	MEXIQUE-50/B-21-VERSAILLES	unknown	LV-Mediterranean; Akakomugi; Chiddam d'automne	T. Aestivum
